# Supplementary material for: Ortho­rhom­bic polymorph of 4-[(1H-benzimidazol-1-yl)meth­yl]benzoic acid
Source: Acta Crystallogr Sect E Struct Rep Online. 2011 Oct 22;67(Pt 11):o3014. doi: 10.1107/S1600536811042838 (PMC3247413; doi:10.1107/S1600536811042838)
Supplement: Supplementary file 1 [file e-67-o3014-sup1.cif]

##############################################################################
#                                                                            #
# This CIF contains the data in a paper accepted for publication in          #
# Acta Crystallographica Section E. It conforms to the requirements of       #
# Notes for Authors for Acta Crystallographica Section E, and has been       #
# peer reviewed under the auspices of the IUCr Commission on Journals.       #
#                                                                            #
# Full details of the Crystallographic Information File format               #
# are given in the paper "The Crystallographic Information File (CIF):       #
# a New Standard Archive File for Crystallography" by S. R. Hall, F. H.      #
# Allen and I. D. Brown [Acta Cryst. (1991), A47, 655-685].                  #
#                                                                            #
# The current version of the core CIF dictionary is obtainable from          #
# ftp://ftp.iucr.org/pub/cif_core.dic.                                       #
#                                                                            #
# Software is freely available for graphical display of the structure(s)     #
# in this CIF. For information consult the CIF software page                 #
# http://www.iucr.org/resources/cif/software.                                #
#                                                                            #
# This file may be used for bona fide research purposes within the           #
# scientific community so long as proper attribution is given to the journal # 
# article from which it was obtained.                                        #
#                                                                            #
##############################################################################
data_I
_audit_creation_method     SHELXL-97
_chemical_name_systematic
;
4-[(1<i>H</i>-benzimidazol-1-yl)methyl]benzoic acid
;
_chemical_name_common     ?
_chemical_formula_moiety     'C15 H12 N2 O2'
_chemical_formula_sum     'C15 H12 N2 O2'
_chemical_formula_iupac     'C15 H12 N2 O2'
_chemical_formula_weight     252.27
_chemical_melting_point     ?
_symmetry_cell_setting     orthorhombic
_symmetry_space_group_name_H-M     'P 21 21 21'
_symmetry_space_group_name_Hall     'P 2ac 2ab'
loop_
    _symmetry_equiv_pos_as_xyz
    'x, y, z'
    '-x+1/2, -y, z+1/2'
    'x+1/2, -y+1/2, -z'
    '-x, y+1/2, -z+1/2'
_cell_length_a     5.6969(15)
_cell_length_b     12.657(3)
_cell_length_c     17.604(5)
_cell_angle_alpha     90.00
_cell_angle_beta     90.00
_cell_angle_gamma     90.00
_cell_volume     1269.4(6)
_cell_formula_units_Z     4
_cell_measurement_reflns_used     1326
_cell_measurement_theta_min     2.31
_cell_measurement_theta_max     19.85
_cell_measurement_temperature     293(2)
_exptl_crystal_description     block
_exptl_crystal_colour     colorless
_exptl_crystal_size_max     0.30
_exptl_crystal_size_mid     0.18
_exptl_crystal_size_min     0.18
_exptl_crystal_density_diffrn     1.320
_exptl_crystal_density_meas     ?
_exptl_crystal_density_method     'not measured'
_exptl_crystal_F_000     528
_exptl_absorpt_coefficient_mu     0.090
_exptl_absorpt_correction_type     multi-scan
_exptl_absorpt_process_details     '(SADABS; Sheldrick, 1996)'
_exptl_absorpt_correction_T_min     0.9736
_exptl_absorpt_correction_T_max     0.9841
_exptl_special_details     ?
_diffrn_ambient_temperature     293(2)
_diffrn_radiation_type     MoK\a
_diffrn_radiation_wavelength     0.71073
_diffrn_radiation_source     'fine-focus sealed tube'
_diffrn_radiation_monochromator     graphite
_diffrn_measurement_device_type     'Bruker APEXII CCD'
_diffrn_measurement_method     '\f and \w scans'
_diffrn_detector_area_resol_mean     ?
_diffrn_reflns_number     7948
_diffrn_reflns_av_R_equivalents     0.0400
_diffrn_reflns_av_sigmaI/netI     0.0357
_diffrn_reflns_theta_min     1.98
_diffrn_reflns_theta_max     28.00
_diffrn_reflns_theta_full     28.00
_diffrn_measured_fraction_theta_max     0.992
_diffrn_measured_fraction_theta_full     0.992
_diffrn_reflns_limit_h_min     -7
_diffrn_reflns_limit_h_max     7
_diffrn_reflns_limit_k_min     -14
_diffrn_reflns_limit_k_max     16
_diffrn_reflns_limit_l_min     -23
_diffrn_reflns_limit_l_max     20
_diffrn_standards_number     ?
_diffrn_standards_interval_count     ?
_diffrn_standards_interval_time     ?
_diffrn_standards_decay_%     ?
_refine_special_details
;
Refinement of <i>F</i>^2^ against ALL reflections. The weighted <i>R</i>-factor
<i>wR</i> and goodness of fit <i>S</i> are based on <i>F</i>^2^, conventional
<i>R</i>-factors <i>R</i> are based on <i>F</i>, with <i>F</i> set to zero for
negative <i>F</i>^2^. The threshold expression of <i>F</i>^2^ >
\s(<i>F</i>^2^) is used only for calculating <i>R</i>-factors(gt) <i>etc</i>.
and is not relevant to the choice of reflections for refinement.
<i>R</i>-factors based on <i>F</i>^2^ are statistically about twice as large
as those based on <i>F</i>, and <i>R</i>- factors based on ALL data will be
even larger. Absolute structure can not be determined in this case because of
no heavy atoms present. Friedel-pair data are merged with the MERG 3
instruction. The number of Friedel pairs is 1229.
;
_reflns_number_total     1786
_reflns_number_gt     1313
_reflns_threshold_expression     I>2\s(I)
_refine_ls_structure_factor_coef     Fsqd
_refine_ls_matrix_type     full
_refine_ls_R_factor_all     0.0596
_refine_ls_R_factor_gt     0.0387
_refine_ls_wR_factor_gt     0.0809
_refine_ls_wR_factor_ref     0.0887
_refine_ls_goodness_of_fit_ref     0.987
_refine_ls_restrained_S_all     0.987
_refine_ls_number_reflns     1786
_refine_ls_number_parameters     166
_refine_ls_number_restraints     0
_refine_ls_hydrogen_treatment     constr
_refine_ls_weighting_scheme     calc
_refine_ls_weighting_details
                 'calc w=1/[\s^2^(Fo^2^)+(0.0455P)^2^] where P=(Fo^2^+2Fc^2^)/3'
_atom_sites_solution_hydrogens     geom
_atom_sites_solution_primary     direct
_atom_sites_solution_secondary     difmap
_refine_ls_shift/su_max     0.000
_refine_ls_shift/su_mean     0.000
_refine_diff_density_max     0.110
_refine_diff_density_min     -0.148
_refine_ls_extinction_method     none
_refine_ls_extinction_coef     ?
loop_
    _atom_type_symbol
    _atom_type_description
    _atom_type_scat_dispersion_real
    _atom_type_scat_dispersion_imag
    _atom_type_scat_source
    'C' 'C' 0.0033 0.0016
                         'International Tables Vol C Tables 4.2.6.8 and 6.1.1.4'
    'H' 'H' 0.0000 0.0000
                         'International Tables Vol C Tables 4.2.6.8 and 6.1.1.4'
    'N' 'N' 0.0061 0.0033
                         'International Tables Vol C Tables 4.2.6.8 and 6.1.1.4'
    'O' 'O' 0.0106 0.0060
                         'International Tables Vol C Tables 4.2.6.8 and 6.1.1.4'
_computing_data_collection     'APEX2 (Bruker, 2008)'
_computing_cell_refinement     'SAINT (Bruker, 2008)'
_computing_data_reduction     'SAINT (Bruker, 2008)'
_computing_structure_solution     'SHELXS97 (Sheldrick, 2008)'
_computing_structure_refinement     'SHELXL97 (Sheldrick, 2008)'
_computing_molecular_graphics     'DIAMOND (Brandenburg, 2000)'
_computing_publication_material     'SHELXTL (Sheldrick, 2008)'
loop_
    _atom_site_type_symbol
    _atom_site_label
    _atom_site_fract_x
    _atom_site_fract_y
    _atom_site_fract_z
    _atom_site_U_iso_or_equiv
    _atom_site_adp_type
    _atom_site_calc_flag
    _atom_site_refinement_flags
    _atom_site_occupancy
    _atom_site_symmetry_multiplicity
    _atom_site_disorder_assembly
    _atom_site_disorder_group
    O O1 0.3871(4) 0.37836(13) 1.03801(9) 0.0731(6) Uani d . 1 1 . .
    H H12 0.3280 0.3376 1.0688 0.088 Uiso calc R 1 1 . .
    O O2 0.0975(4) 0.48320(13) 1.07621(9) 0.0650(5) Uani d . 1 1 . .
    N N11 0.4456(3) 0.78681(13) 0.75703(9) 0.0412(4) Uani d . 1 1 . .
    N N12 0.2556(4) 0.74457(14) 0.65069(10) 0.053 Uani d . 1 1 . .
    C C4 0.3625(4) 0.54619(16) 0.98240(11) 0.0390(5) Uani d . 1 1 . .
    C C11 0.6074(4) 0.77548(17) 0.82087(11) 0.0451(5) Uani d . 1 1 . .
    H H6 0.6262 0.8434 0.8456 0.054 Uiso calc R 1 1 . .
    H H5 0.7598 0.7537 0.8019 0.054 Uiso calc R 1 1 . .
    C C13 0.1428(4) 0.83025(16) 0.68400(11) 0.0417(5) Uani d . 1 1 . .
    C C14 0.2622(4) 0.85805(15) 0.75045(11) 0.0372(5) Uani d . 1 1 . .
    C C6 0.6520(4) 0.60602(17) 0.89316(11) 0.0458(5) Uani d . 1 1 . .
    H H4 0.7940 0.5954 0.8682 0.055 Uiso calc R 1 1 . .
    C C5 0.5733(4) 0.53174(17) 0.94491(11) 0.0473(6) Uani d . 1 1 . .
    H H3 0.6627 0.4717 0.9545 0.057 Uiso calc R 1 1 . .
    C C41 0.2678(5) 0.46665(17) 1.03690(11) 0.0472(6) Uani d . 1 1 . .
    C C15 0.1919(4) 0.94228(17) 0.79536(12) 0.0462(6) Uani d . 1 1 . .
    H H8 0.2725 0.9610 0.8393 0.055 Uiso calc R 1 1 . .
    C C1 0.5221(4) 0.69567(16) 0.87823(11) 0.0374(5) Uani d . 1 1 . .
    C C17 -0.1262(5) 0.9687(2) 0.70573(13) 0.0572(7) Uani d . 1 1 . .
    H H10 -0.2587 1.0071 0.6920 0.069 Uiso calc R 1 1 . .
    C C12 0.4308(5) 0.72183(17) 0.69610(12) 0.0510(6) Uani d . 1 1 . .
    H H7 0.5348 0.6665 0.6873 0.061 Uiso calc R 1 1 . .
    C C16 -0.0036(5) 0.99675(19) 0.77139(13) 0.0557(6) Uani d . 1 1 . .
    H H9 -0.0557 1.0541 0.7998 0.067 Uiso calc R 1 1 . .
    C C2 0.3115(4) 0.71014(16) 0.91701(11) 0.0437(5) Uani d . 1 1 . .
    H H1 0.2224 0.7704 0.9081 0.052 Uiso calc R 1 1 . .
    C C3 0.2344(4) 0.63641(15) 0.96819(11) 0.0426(5) Uani d . 1 1 . .
    H H2 0.0936 0.6474 0.9937 0.051 Uiso calc R 1 1 . .
    C C18 -0.0555(4) 0.88605(18) 0.66126(13) 0.0526(6) Uani d . 1 1 . .
    H H11 -0.1370 0.8678 0.6174 0.063 Uiso calc R 1 1 . .
loop_
    _atom_site_aniso_label
    _atom_site_aniso_U_11
    _atom_site_aniso_U_22
    _atom_site_aniso_U_33
    _atom_site_aniso_U_12
    _atom_site_aniso_U_13
    _atom_site_aniso_U_23
    O1 0.0997(15) 0.0514(10) 0.0681(10) 0.0157(11) 0.0362(11) 0.0196(8)
    O2 0.0673(13) 0.0707(11) 0.0571(9) 0.0034(10) 0.0240(10) 0.0109(8)
    N11 0.0449(11) 0.0390(9) 0.0396(9) -0.0030(9) -0.0010(8) 0.0024(8)
    N12 0.072 0.044 0.042 -0.007 -0.005 -0.002
    C4 0.0435(13) 0.0422(11) 0.0313(10) 0.0001(10) 0.0020(10) -0.0025(8)
    C11 0.0395(13) 0.0473(12) 0.0484(12) -0.0053(11) -0.0046(11) 0.0069(10)
    C13 0.0494(14) 0.0382(11) 0.0375(10) -0.0108(10) -0.0017(10) 0.0050(9)
    C14 0.0382(12) 0.0354(10) 0.0379(10) -0.0067(9) 0.0022(10) 0.0054(9)
    C6 0.0354(13) 0.0556(13) 0.0462(12) 0.0063(11) 0.0079(11) 0.0022(11)
    C5 0.0509(15) 0.0467(12) 0.0442(12) 0.0138(11) 0.0048(11) 0.0069(10)
    C41 0.0569(15) 0.0505(14) 0.0341(10) 0.0001(12) 0.0032(12) 0.0005(10)
    C15 0.0542(16) 0.0442(12) 0.0404(11) -0.0009(11) -0.0001(11) 0.0002(10)
    C1 0.0360(12) 0.0400(11) 0.0363(10) -0.0036(9) -0.0045(9) -0.0012(9)
    C17 0.0488(15) 0.0614(15) 0.0613(15) 0.0054(13) -0.0005(13) 0.0225(13)
    C12 0.0672(17) 0.0371(12) 0.0487(12) -0.0035(12) 0.0066(12) -0.0026(10)
    C16 0.0621(16) 0.0493(13) 0.0557(14) 0.0082(12) 0.0102(14) 0.0079(11)
    C2 0.0441(14) 0.0394(12) 0.0476(11) 0.0064(10) 0.0007(11) 0.0004(10)
    C3 0.0395(12) 0.0478(12) 0.0403(11) 0.0048(10) 0.0054(11) -0.0039(10)
    C18 0.0535(16) 0.0557(14) 0.0487(13) -0.0134(13) -0.0128(12) 0.0152(12)
_geom_special_details
;
All s.u.'s (except the s.u. in the dihedral angle between two l.s. planes)
are estimated using the full covariance matrix. The cell s.u.'s are taken
into account individually in the estimation of s.u.'s in distances, angles
and torsion angles; correlations between s.u.'s in cell parameters are only
used when they are defined by crystal symmetry. An approximate (isotropic)
treatment of cell s.u.'s is used for estimating s.u.'s involving l.s.
planes.
;
loop_
    _geom_bond_atom_site_label_1
    _geom_bond_atom_site_label_2
    _geom_bond_site_symmetry_2
    _geom_bond_distance
    _geom_bond_publ_flag
    O1 C41 . 1.308(3) ?
    O1 H12 . 0.8200 ?
    O2 C41 . 1.210(3) ?
    N11 C12 . 1.354(3) ?
    N11 C14 . 1.385(3) ?
    N11 C11 . 1.461(3) ?
    N12 C12 . 1.311(3) ?
    N12 C13 . 1.390(3) ?
    C4 C3 . 1.378(3) ?
    C4 C5 . 1.382(3) ?
    C4 C41 . 1.492(3) ?
    C11 C1 . 1.509(3) ?
    C11 H6 . 0.9700 ?
    C11 H5 . 0.9700 ?
    C13 C18 . 1.391(3) ?
    C13 C14 . 1.398(3) ?
    C14 C15 . 1.386(3) ?
    C6 C1 . 1.380(3) ?
    C6 C5 . 1.384(3) ?
    C6 H4 . 0.9300 ?
    C5 H3 . 0.9300 ?
    C15 C16 . 1.376(3) ?
    C15 H8 . 0.9300 ?
    C1 C2 . 1.392(3) ?
    C17 C18 . 1.367(3) ?
    C17 C16 . 1.396(3) ?
    C17 H10 . 0.9300 ?
    C12 H7 . 0.9300 ?
    C16 H9 . 0.9300 ?
    C2 C3 . 1.369(3) ?
    C2 H1 . 0.9300 ?
    C3 H2 . 0.9300 ?
    C18 H11 . 0.9300 ?
loop_
    _geom_angle_atom_site_label_1
    _geom_angle_atom_site_label_2
    _geom_angle_atom_site_label_3
    _geom_angle_site_symmetry_1
    _geom_angle_site_symmetry_3
    _geom_angle
    _geom_angle_publ_flag
    C41 O1 H12 . . 109.5 ?
    C12 N11 C14 . . 106.40(18) ?
    C12 N11 C11 . . 126.09(19) ?
    C14 N11 C11 . . 127.18(16) ?
    C12 N12 C13 . . 105.42(18) ?
    C3 C4 C5 . . 118.88(19) ?
    C3 C4 C41 . . 119.0(2) ?
    C5 C4 C41 . . 122.1(2) ?
    N11 C11 C1 . . 112.17(17) ?
    N11 C11 H6 . . 109.2 ?
    C1 C11 H6 . . 109.2 ?
    N11 C11 H5 . . 109.2 ?
    C1 C11 H5 . . 109.2 ?
    H6 C11 H5 . . 107.9 ?
    N12 C13 C18 . . 130.5(2) ?
    N12 C13 C14 . . 108.94(19) ?
    C18 C13 C14 . . 120.5(2) ?
    N11 C14 C15 . . 132.13(19) ?
    N11 C14 C13 . . 105.84(17) ?
    C15 C14 C13 . . 122.0(2) ?
    C1 C6 C5 . . 120.7(2) ?
    C1 C6 H4 . . 119.7 ?
    C5 C6 H4 . . 119.7 ?
    C4 C5 C6 . . 120.4(2) ?
    C4 C5 H3 . . 119.8 ?
    C6 C5 H3 . . 119.8 ?
    O2 C41 O1 . . 123.8(2) ?
    O2 C41 C4 . . 122.8(2) ?
    O1 C41 C4 . . 113.5(2) ?
    C16 C15 C14 . . 116.4(2) ?
    C16 C15 H8 . . 121.8 ?
    C14 C15 H8 . . 121.8 ?
    C6 C1 C2 . . 118.50(19) ?
    C6 C1 C11 . . 120.3(2) ?
    C2 C1 C11 . . 121.2(2) ?
    C18 C17 C16 . . 121.4(2) ?
    C18 C17 H10 . . 119.3 ?
    C16 C17 H10 . . 119.3 ?
    N12 C12 N11 . . 113.4(2) ?
    N12 C12 H7 . . 123.3 ?
    N11 C12 H7 . . 123.3 ?
    C15 C16 C17 . . 122.1(2) ?
    C15 C16 H9 . . 119.0 ?
    C17 C16 H9 . . 119.0 ?
    C3 C2 C1 . . 120.6(2) ?
    C3 C2 H1 . . 119.7 ?
    C1 C2 H1 . . 119.7 ?
    C2 C3 C4 . . 121.0(2) ?
    C2 C3 H2 . . 119.5 ?
    C4 C3 H2 . . 119.5 ?
    C17 C18 C13 . . 117.6(2) ?
    C17 C18 H11 . . 121.2 ?
    C13 C18 H11 . . 121.2 ?
loop_
    _geom_torsion_atom_site_label_1
    _geom_torsion_atom_site_label_2
    _geom_torsion_atom_site_label_3
    _geom_torsion_atom_site_label_4
    _geom_torsion_site_symmetry_1
    _geom_torsion_site_symmetry_2
    _geom_torsion_site_symmetry_3
    _geom_torsion_site_symmetry_4
    _geom_torsion
    _geom_torsion_publ_flag
    C12 N11 C11 C1 . . . . -80.9(3) ?
    C14 N11 C11 C1 . . . . 91.6(2) ?
    C12 N12 C13 C18 . . . . -178.9(2) ?
    C12 N12 C13 C14 . . . . 1.0(2) ?
    C12 N11 C14 C15 . . . . -179.4(2) ?
    C11 N11 C14 C15 . . . . 7.0(3) ?
    C12 N11 C14 C13 . . . . 0.4(2) ?
    C11 N11 C14 C13 . . . . -173.21(18) ?
    N12 C13 C14 N11 . . . . -0.9(2) ?
    C18 C13 C14 N11 . . . . 179.04(18) ?
    N12 C13 C14 C15 . . . . 179.0(2) ?
    C18 C13 C14 C15 . . . . -1.1(3) ?
    C3 C4 C5 C6 . . . . -1.0(3) ?
    C41 C4 C5 C6 . . . . 178.2(2) ?
    C1 C6 C5 C4 . . . . 0.1(3) ?
    C3 C4 C41 O2 . . . . -9.2(3) ?
    C5 C4 C41 O2 . . . . 171.7(2) ?
    C3 C4 C41 O1 . . . . 171.1(2) ?
    C5 C4 C41 O1 . . . . -8.0(3) ?
    N11 C14 C15 C16 . . . . -179.6(2) ?
    C13 C14 C15 C16 . . . . 0.6(3) ?
    C5 C6 C1 C2 . . . . 0.7(3) ?
    C5 C6 C1 C11 . . . . -179.09(19) ?
    N11 C11 C1 C6 . . . . 118.0(2) ?
    N11 C11 C1 C2 . . . . -61.8(2) ?
    C13 N12 C12 N11 . . . . -0.7(2) ?
    C14 N11 C12 N12 . . . . 0.2(2) ?
    C11 N11 C12 N12 . . . . 173.93(19) ?
    C14 C15 C16 C17 . . . . 0.4(3) ?
    C18 C17 C16 C15 . . . . -0.9(4) ?
    C6 C1 C2 C3 . . . . -0.7(3) ?
    C11 C1 C2 C3 . . . . 179.11(19) ?
    C1 C2 C3 C4 . . . . -0.2(3) ?
    C5 C4 C3 C2 . . . . 1.0(3) ?
    C41 C4 C3 C2 . . . . -178.2(2) ?
    C16 C17 C18 C13 . . . . 0.3(3) ?
    N12 C13 C18 C17 . . . . -179.5(2) ?
    C14 C13 C18 C17 . . . . 0.6(3) ?
loop_
    _geom_hbond_atom_site_label_D
    _geom_hbond_atom_site_label_H
    _geom_hbond_atom_site_label_A
    _geom_hbond_site_symmetry_A
    _geom_hbond_distance_DH
    _geom_hbond_distance_HA
    _geom_hbond_distance_DA
    _geom_hbond_angle_DHA
    O1 H12 N12 2_565 0.82 1.84 2.649(3) 168.1
data_global
_journal_date_recd_electronic     2011-08-13
_journal_date_accepted     2011-10-16
_journal_name_full     'Acta Crystallographica, Section E'
_journal_year     2011
_journal_volume     67
_journal_issue     11
_journal_page_first     o3014
_journal_page_last     o3014
_journal_paper_category     QO
_journal_coeditor_code     AA2024
_publ_contact_author_name     'Hai-Wei Kuai'
_publ_contact_author_address
;
  Hai-Wei Kuai
  Faculty of life science and chemical engineering,
  Huaiyin Institute of technology, Huaian 223003, People's Republic of China
;
_publ_contact_author_email     hyitshy@126.com
_publ_contact_author_fax     86-517-83559044
_publ_contact_author_phone     86-517-83559044
_publ_section_title
;
Orthorhombic polymorph of 4-[(1<i>H</i>-benzimidazol-1-yl)methyl]benzoic acid
;
loop_
    _publ_author_name
    _publ_author_address
    'Hai-Wei Kuai'
;
Faculty of Life Science and Chemical Engineering,
Huaiyin Institute of Technology, Huaian 223003, People's Republic of China
;
    'Xiao-Chun Cheng'
;
Faculty of Life Science and Chemical Engineering,
Huaiyin Institute of Technology, Huaian 223003, People's Republic of China
;
