# Supplementary material for: Ortho­rhom­bic polymorph of 4-[(1H-benzimidazol-1-yl)meth­yl]benzoic acid
Source: Acta Crystallogr Sect E Struct Rep Online. 2011 Oct 22;67(Pt 11):o3014. doi: 10.1107/S1600536811042838 (PMC3247413; doi:10.1107/S1600536811042838)
Supplement: Supplementary file 2 [file e-67-o3014-Isup2.hkl]

# 
# h,k,l, Fc-squared, Fo-squared, sigma(Fo-squared) and status flag 
# 
data_I
_shelx_title '    6 in P2(1)2(1)2(1)' 
_shelx_refln_list_code          4 
_shelx_F_calc_maximum      121.95 
_exptl_crystal_F_000       528.00 
_reflns_d_resolution_high  0.7570 
 
loop_ 
 _symmetry_equiv_pos_as_xyz 
 'x, y, z' 
 '-x+1/2, -y, z+1/2' 
 'x+1/2, -y+1/2, -z' 
 '-x, y+1/2, -z+1/2' 
 
_cell_length_a     5.6969 
_cell_length_b    12.6572 
_cell_length_c    17.6042 
_cell_angle_alpha  90.000 
_cell_angle_beta   90.000 
_cell_angle_gamma  90.000 
 
_shelx_F_squared_multiplier     1.000 
 
loop_ 
 _refln_index_h 
 _refln_index_k 
 _refln_index_l 
 _refln_F_squared_calc 
 _refln_F_squared_meas 
 _refln_F_squared_sigma 
 _refln_observed_status 
   2   0   0      242.75      228.93      8.99 o 
   4   0   0       14.84       10.02      4.05 o 
   6   0   0       33.68       29.61      7.98 o 
   1   1   0     1828.30     1692.61     13.32 o 
   2   1   0      210.54      189.60      5.78 o 
   3   1   0      370.83      345.71      9.53 o 
   4   1   0       47.17       45.02      4.99 o 
   5   1   0        0.19        0.82      1.94 o 
   6   1   0       54.82       69.16      7.77 o 
   0   2   0       89.34       83.52      3.23 o 
   1   2   0     1869.65     1803.00     14.31 o 
   2   2   0       18.95       23.71      2.45 o 
   3   2   0       56.27       63.34      3.92 o 
   4   2   0      149.13      151.04      6.13 o 
   5   2   0        0.84        1.87      2.06 o 
   6   2   0        1.51        4.03      5.73 o 
   7   2   0       28.71       19.69      8.63 o 
   1   3   0      284.57      299.33      4.82 o 
   2   3   0      307.76      308.34      8.23 o 
   3   3   0       34.55       37.88      3.08 o 
   4   3   0       45.02       47.52      4.01 o 
   5   3   0       10.14       13.86      2.89 o 
   6   3   0       46.81       54.52     10.42 o 
   7   3   0        0.63       -6.48      5.31 o 
   0   4   0     3011.74     2859.54     33.55 o 
   1   4   0      575.82      568.83      5.52 o 
   2   4   0      341.44      337.79      8.57 o 
   3   4   0      150.19      139.29      5.10 o 
   4   4   0        0.26        1.63      1.73 o 
   5   4   0      109.02      116.52      6.74 o 
   6   4   0        1.52       10.50      6.41 o 
   7   4   0        1.46       -2.90      6.03 o 
   1   5   0      621.29      627.97      9.00 o 
   2   5   0      928.24      944.83     12.05 o 
   3   5   0      108.29      119.69      4.87 o 
   4   5   0        0.37        0.56      1.81 o 
   5   5   0      103.56       93.39      6.26 o 
   6   5   0       27.82       40.42      7.04 o 
   7   5   0       13.13       11.38      7.73 o 
   0   6   0      201.80      206.50      6.02 o 
   1   6   0      968.65     1001.43      9.87 o 
   2   6   0      133.99      124.19      6.41 o 
   3   6   0      272.83      280.35      7.26 o 
   4   6   0       15.24       17.86      2.97 o 
   5   6   0       10.72        7.93      2.72 o 
   6   6   0        0.21        4.22      8.17 o 
   7   6   0        0.00        0.57      6.64 o 
   1   7   0        7.72        7.68      1.12 o 
   2   7   0      124.62      132.52      5.01 o 
   3   7   0       27.39       22.64      3.20 o 
   4   7   0       26.88       30.41      3.61 o 
   5   7   0       16.30       11.25      4.87 o 
   6   7   0       59.11       55.20      8.51 o 
   0   8   0      683.00      656.80     14.44 o 
   1   8   0      291.07      303.95      9.66 o 
   2   8   0       14.33       15.86      2.45 o 
   3   8   0        0.43        1.43      1.80 o 
   4   8   0       26.66       19.93      2.93 o 
   5   8   0      138.93      142.80     12.26 o 
   6   8   0       35.63       52.33      8.56 o 
   1   9   0      345.87      336.42      8.51 o 
   2   9   0        3.74        5.42      1.80 o 
   3   9   0       49.65       52.53      4.02 o 
   4   9   0        0.16        0.23      1.95 o 
   5   9   0        2.56        6.20      4.45 o 
   6   9   0        6.30        9.07      6.14 o 
   0  10   0        3.80        7.08      3.79 o 
   1  10   0        7.83       10.19      2.56 o 
   2  10   0      593.83      564.41     19.08 o 
   3  10   0       11.52        5.24      3.30 o 
   4  10   0        0.01        0.67      2.21 o 
   5  10   0        1.70        5.57      4.80 o 
   6  10   0       18.26       17.85      9.27 o 
   1  11   0      163.66      160.34      7.71 o 
   2  11   0       50.28       54.53      6.46 o 
   3  11   0       19.61       19.41      3.86 o 
   4  11   0        0.88        0.47      2.39 o 
   5  11   0       17.27       19.29      6.38 o 
   0  12   0      428.78      456.66     20.18 o 
   1  12   0      100.59      113.41      9.74 o 
   2  12   0        0.79       -1.52      2.29 o 
   3  12   0        2.07        2.64      3.03 o 
   4  12   0        0.80        2.65      3.25 o 
   5  12   0        1.46       -2.18      5.92 o 
   1  13   0        6.12        4.42      3.43 o 
   2  13   0       13.06       15.71      4.22 o 
   3  13   0        7.39        8.74      3.52 o 
   4  13   0        0.12        1.73      4.46 o 
   0  14   0        1.21       -0.58      4.16 o 
   1  14   0        0.95        3.74      4.13 o 
   2  14   0        2.53       -1.39      3.49 o 
   3  14   0        0.06        2.04      3.28 o 
   4  14   0       26.98       24.29      9.77 o 
   1  15   0        2.52        5.84      5.68 o 
   2  15   0       27.54       28.54      6.20 o 
   3  15   0        0.21        2.02      4.60 o 
   0  16   0        8.52        1.15      5.82 o 
   1  16   0        2.84       -5.10      3.40 o 
   2  16   0        2.29        1.22      6.07 o 
   1   0   1      642.27      614.06      8.09 o 
   2   0   1      352.12      339.26      7.77 o 
   3   0   1       54.70       69.11      5.14 o 
   4   0   1      300.24      337.29     10.89 o 
   5   0   1       23.07       16.42      4.09 o 
   6   0   1        7.43       10.26      6.02 o 
   0   1   1      472.87      399.59      3.71 o 
   1   1   1     3639.98     3518.80     15.74 o 
   2   1   1      178.39      166.43      3.81 o 
   3   1   1      346.76      375.65      7.03 o 
   4   1   1       80.46       82.08      8.75 o 
   5   1   1       66.15       60.23      3.64 o 
   6   1   1       10.80       13.33      3.09 o 
   0   2   1     1359.59     1293.92     10.05 o 
   1   2   1     5938.92     5525.25     23.51 o 
   2   2   1      375.26      365.90      4.53 o 
   3   2   1      486.08      494.21      6.71 o 
   4   2   1        3.24        4.28      1.33 o 
   5   2   1       18.04       19.50      2.41 o 
   6   2   1       13.71       10.19      2.92 o 
   0   3   1       43.80       35.74      1.96 o 
   1   3   1      163.56      165.51      2.21 o 
   2   3   1      296.93      318.09      4.27 o 
   3   3   1      149.65      165.01      3.68 o 
   4   3   1       19.97       19.83      1.99 o 
   5   3   1       11.15        9.34      1.87 o 
   6   3   1       45.75       48.39      4.79 o 
   7   3   1       11.96       18.89      8.29 o 
   0   4   1        5.77        5.88      1.09 o 
   1   4   1     2173.16     2093.12     10.98 o 
   2   4   1      342.45      312.91      5.31 o 
   3   4   1        0.95        0.10      0.85 o 
   4   4   1      222.76      220.71      5.00 o 
   5   4   1       59.47       66.28      4.31 o 
   6   4   1       23.70       19.46      3.93 o 
   7   4   1       13.09       19.31      6.13 o 
   0   5   1       35.71       36.14      2.32 o 
   1   5   1       80.95       73.51      1.40 o 
   2   5   1      608.47      613.32      5.77 o 
   3   5   1      117.48      119.41      4.05 o 
   4   5   1      248.86      238.86      5.21 o 
   5   5   1      120.53      119.57      5.26 o 
   6   5   1       29.03       20.05      4.42 o 
   7   5   1       28.50       19.16      5.35 o 
   0   6   1        0.57       -1.12      0.74 o 
   1   6   1      162.96      163.67      2.29 o 
   2   6   1       10.28        7.59      0.96 o 
   3   6   1       78.73       81.40      3.34 o 
   4   6   1      156.41      161.21      4.54 o 
   5   6   1      170.40      162.36      7.32 o 
   6   6   1        7.54       14.43      4.33 o 
   7   6   1       18.37       12.38      4.88 o 
   0   7   1      128.37      131.00      3.68 o 
   1   7   1      100.41      112.80      2.30 o 
   2   7   1      224.37      229.73      4.17 o 
   3   7   1       31.11       32.17      2.18 o 
   4   7   1       48.99       48.66      2.95 o 
   5   7   1       41.83       38.88      3.76 o 
   6   7   1        2.79       -2.79      3.03 o 
   0   8   1      127.72      141.11      4.12 o 
   1   8   1       87.06       78.95      3.93 o 
   2   8   1      198.82      196.27      4.10 o 
   3   8   1      236.55      225.78      6.96 o 
   4   8   1       11.51       13.18      1.88 o 
   5   8   1        8.03        8.94      2.57 o 
   6   8   1       14.03       18.45      4.33 o 
   0   9   1      217.54      209.32      5.73 o 
   1   9   1       63.14       63.89      3.20 o 
   2   9   1       21.25       20.10      1.90 o 
   3   9   1      107.15      104.47      5.38 o 
   4   9   1        3.11        4.65      1.66 o 
   5   9   1       27.73       29.11      3.93 o 
   6   9   1        4.93        9.76      3.99 o 
   0  10   1        2.80        2.65      2.47 o 
   1  10   1      103.47      106.90      4.34 o 
   2  10   1       59.47       55.92      3.16 o 
   3  10   1       83.05       75.55      3.45 o 
   4  10   1        7.89        8.32      2.39 o 
   5  10   1        2.32        3.72      3.22 o 
   6  10   1        7.58        7.55      5.76 o 
   0  11   1        1.04        0.58      2.90 o 
   1  11   1       72.69       67.67      3.69 o 
   2  11   1        6.73        7.35      1.98 o 
   3  11   1       37.80       37.21      3.06 o 
   4  11   1        4.81        4.22      2.28 o 
   5  11   1        3.06       -2.34      3.22 o 
   0  12   1       53.52       55.54      6.02 o 
   1  12   1      141.59      135.94      6.58 o 
   2  12   1       16.20       18.34      2.52 o 
   3  12   1       25.27       28.76      2.85 o 
   4  12   1       14.42       14.27      2.76 o 
   5  12   1        2.46       -0.83      3.58 o 
   0  13   1       94.72       99.21      8.45 o 
   1  13   1       94.98       88.78      5.80 o 
   2  13   1      103.79      108.43      5.84 o 
   3  13   1        9.80        8.67      2.50 o 
   4  13   1       13.39       17.14      3.24 o 
   0  14   1        0.16        2.42      3.14 o 
   1  14   1       34.20       39.12      4.38 o 
   2  14   1        4.36        5.88      2.78 o 
   3  14   1        6.59        5.80      2.55 o 
   4  14   1        2.77       10.74      6.03 o 
   0  15   1        2.43        3.82      3.92 o 
   1  15   1        2.20        5.87      2.84 o 
   2  15   1        2.87        4.59      2.95 o 
   3  15   1        4.50        7.94      4.60 o 
   0  16   1        0.06        4.90      4.44 o 
   1  16   1       31.14       32.15      5.06 o 
   2  16   1        3.39        9.71      4.78 o 
   0   0   2     1234.15     1146.14     15.16 o 
   1   0   2     2588.38     2487.56     19.43 o 
   2   0   2      769.75      672.36      9.20 o 
   3   0   2      609.29      612.02     23.19 o 
   4   0   2       88.55       87.09      6.82 o 
   5   0   2        0.45        1.21      2.09 o 
   6   0   2        0.06        2.84      5.17 o 
   0   1   2      342.73      287.71      2.92 o 
   1   1   2     8031.70     7628.21     29.93 o 
   2   1   2      214.60      196.35      3.32 o 
   3   1   2      352.24      355.83     10.50 o 
   4   1   2      163.83      177.41      5.02 o 
   5   1   2        3.40        4.51      1.53 o 
   6   1   2       50.01       47.14      4.70 o 
   0   2   2     4691.57     4509.83     22.85 o 
   1   2   2      551.26      530.82      3.80 o 
   2   2   2       77.65       77.92      1.81 o 
   3   2   2       77.37       80.21      2.79 o 
   4   2   2       59.49       57.21      2.80 o 
   5   2   2        1.66        1.53      1.57 o 
   6   2   2       74.06       89.48      8.11 o 
   7   2   2        0.91       -1.33      6.27 o 
   0   3   2     2230.75     2244.09     14.83 o 
   1   3   2     1170.79     1110.65      8.78 o 
   2   3   2       58.58       61.20      1.74 o 
   3   3   2        1.65        1.40      0.77 o 
   4   3   2       49.96       47.49      2.45 o 
   5   3   2       45.74       50.46      3.91 o 
   6   3   2       23.95       25.96      3.75 o 
   7   3   2        1.53        3.91      4.70 o 
   0   4   2     1205.64     1116.79      9.55 o 
   1   4   2      226.81      218.20      2.75 o 
   2   4   2      204.38      213.99      3.32 o 
   3   4   2       19.48       17.48      1.35 o 
   4   4   2        2.16        1.54      1.25 o 
   5   4   2      225.78      211.18      6.68 o 
   6   4   2        6.96       10.38      3.77 o 
   7   4   2       17.15       21.86      6.21 o 
   0   5   2      304.69      292.21      5.56 o 
   1   5   2      110.86      106.67      2.23 o 
   2   5   2      115.23      111.90      2.67 o 
   3   5   2        3.50        3.91      1.54 o 
   4   5   2      123.68      135.98      4.26 o 
   5   5   2        3.21        2.98      1.99 o 
   6   5   2       18.56       25.24      4.54 o 
   7   5   2       10.08        7.70      5.46 o 
   0   6   2       52.31       48.86      3.14 o 
   1   6   2      929.78      943.28      6.64 o 
   2   6   2       15.85       17.91      1.64 o 
   3   6   2       98.08       90.57      3.31 o 
   4   6   2      303.57      282.65      5.48 o 
   5   6   2       38.90       42.80      3.87 o 
   6   6   2       28.29       26.32      4.28 o 
   0   7   2        0.74        0.98      1.14 o 
   1   7   2      197.10      201.25      2.98 o 
   2   7   2      195.03      216.54      4.77 o 
   3   7   2       19.73       22.17      2.02 o 
   4   7   2        8.22        5.87      1.59 o 
   5   7   2       18.61       12.65      2.79 o 
   6   7   2       16.28       24.80     12.36 o 
   0   8   2       18.61       20.44      2.02 o 
   1   8   2      224.78      234.92      4.62 o 
   2   8   2       50.68       55.19      2.98 o 
   3   8   2       32.40       30.62      2.31 o 
   4   8   2       31.64       35.26      2.99 o 
   5   8   2       17.48       16.28      4.09 o 
   6   8   2        0.06        0.88      3.88 o 
   0   9   2       37.95       37.99      2.77 o 
   1   9   2       99.64      104.67      6.12 o 
   2   9   2       67.84       69.68      4.04 o 
   3   9   2        3.12        1.02      1.28 o 
   4   9   2       41.60       45.13      4.38 o 
   5   9   2       19.96       16.41      3.10 o 
   6   9   2       17.84       17.91      4.57 o 
   0  10   2       12.01       11.13      2.30 o 
   1  10   2        9.07        9.17      1.68 o 
   2  10   2      124.14      124.63      4.77 o 
   3  10   2       22.83       20.82      2.18 o 
   4  10   2        1.70        1.11      2.12 o 
   5  10   2        5.71        7.86      2.65 o 
   0  11   2       73.18       78.17      6.82 o 
   1  11   2      194.50      178.33      5.58 o 
   2  11   2      112.81      109.25      4.48 o 
   3  11   2       74.12       67.43      3.82 o 
   4  11   2       17.55       19.38      2.91 o 
   5  11   2       18.21       19.34      4.00 o 
   0  12   2       99.54       95.49     12.49 o 
   1  12   2       54.20       52.03      4.32 o 
   2  12   2       54.57       45.63      3.48 o 
   3  12   2       12.54       11.14      2.23 o 
   4  12   2        2.18        2.56      2.33 o 
   5  12   2        2.51        7.98      4.08 o 
   0  13   2      130.62      128.75      9.48 o 
   1  13   2        4.50        3.99      2.29 o 
   2  13   2       19.13       22.65      3.10 o 
   3  13   2        2.23        7.07      2.48 o 
   4  13   2        6.30        4.27      2.64 o 
   0  14   2       84.10       82.34     13.02 o 
   1  14   2       43.02       38.01      4.16 o 
   2  14   2       29.08       35.01      4.34 o 
   3  14   2       14.95       17.26      4.73 o 
   4  14   2        3.89        4.54      4.39 o 
   0  15   2        0.43        0.64      3.49 o 
   1  15   2       36.02       32.71      4.19 o 
   2  15   2        4.66        7.32      3.74 o 
   3  15   2        1.34       -1.48      3.56 o 
   0  16   2        0.89        0.65      4.64 o 
   1  16   2        2.83        1.28      3.05 o 
   2  16   2        4.97        3.69      7.25 o 
   1   0   3     2317.94     2291.77     39.84 o 
   2   0   3     2948.24     2821.48     23.55 o 
   3   0   3      218.43      216.02      6.06 o 
   4   0   3       13.55       20.12      3.35 o 
   5   0   3        6.44        3.92      3.05 o 
   6   0   3        3.80       -2.08      4.44 o 
   7   0   3       38.71       35.37     10.03 o 
   0   1   3      723.33      725.71      5.84 o 
   1   1   3     1630.89     1526.29     10.89 o 
   2   1   3      191.55      202.48      2.78 o 
   3   1   3      417.95      450.79      8.64 o 
   4   1   3       61.36       62.79      3.31 o 
   5   1   3      129.92      130.91      7.83 o 
   6   1   3       18.93       18.51      3.51 o 
   7   1   3        5.29        4.32      6.55 o 
   0   2   3    14871.90    13987.11     66.52 o 
   1   2   3     5458.51     5314.62     25.44 o 
   2   2   3      442.89      432.27      4.87 o 
   3   2   3       26.48       26.79      1.60 o 
   4   2   3      198.13      211.79      4.18 o 
   5   2   3      128.04      127.00      5.98 o 
   6   2   3        7.13        9.23      2.87 o 
   7   2   3        4.25       11.88      4.97 o 
   0   3   3       27.66       29.85      1.44 o 
   1   3   3      638.05      613.82      5.92 o 
   2   3   3     1227.20     1258.61      9.46 o 
   3   3   3      371.30      381.53      4.70 o 
   4   3   3       80.54       88.57      3.47 o 
   5   3   3       42.23       43.25      3.82 o 
   6   3   3       48.42       31.81      4.12 o 
   7   3   3        0.41       -1.57      4.31 o 
   0   4   3       15.33       14.88      1.31 o 
   1   4   3     1652.05     1688.30     10.23 o 
   2   4   3       30.24       33.64      1.60 o 
   3   4   3       61.82       64.49      2.30 o 
   4   4   3      140.07      137.73      4.09 o 
   5   4   3      181.48      181.13      6.93 o 
   6   4   3        6.71       11.18      3.06 o 
   7   4   3        3.14        2.87      4.89 o 
   0   5   3        0.12       -0.29      0.70 o 
   1   5   3      368.17      392.13      4.41 o 
   2   5   3      891.81      872.32      7.54 o 
   3   5   3      330.12      329.36      4.78 o 
   4   5   3       55.60       58.20      3.43 o 
   5   5   3       17.81       17.35      2.79 o 
   6   5   3        0.98       -1.39      2.43 o 
   7   5   3        3.91        0.49      4.44 o 
   0   6   3     1036.98     1082.91     12.86 o 
   1   6   3      635.74      636.15      6.19 o 
   2   6   3      569.54      622.29      6.12 o 
   3   6   3      168.61      174.69      4.07 o 
   4   6   3        3.16        3.30      1.78 o 
   5   6   3       52.56       68.22      4.76 o 
   6   6   3        5.39       12.09      3.47 o 
   0   7   3        2.49        3.73      1.39 o 
   1   7   3       36.00       36.23      2.25 o 
   2   7   3       41.36       45.83      2.63 o 
   3   7   3        1.79        1.68      1.16 o 
   4   7   3      381.21      359.44      8.25 o 
   5   7   3       30.01       25.59      3.34 o 
   6   7   3       16.22       14.13      4.26 o 
   0   8   3      106.16      107.04      9.73 o 
   1   8   3       18.56       20.88      2.74 o 
   2   8   3       73.63       78.61      3.62 o 
   3   8   3       38.07       37.20      2.48 o 
   4   8   3       13.82       18.74      2.78 o 
   5   8   3       30.01       32.27      3.76 o 
   6   8   3       33.50       29.19      7.63 o 
   0   9   3      189.07      172.16      5.75 o 
   1   9   3      107.87      104.46      3.97 o 
   2   9   3        3.77        4.95      1.53 o 
   3   9   3       53.86       54.43      4.78 o 
   4   9   3        9.26        7.80      2.29 o 
   5   9   3        3.59        3.84      2.48 o 
   6   9   3        7.39        0.48      4.68 o 
   0  10   3      545.28      554.84     14.10 o 
   1  10   3       19.33       21.72      2.37 o 
   2  10   3        1.96        1.02      1.44 o 
   3  10   3        0.07       -0.40      1.46 o 
   4  10   3       32.64       29.88      3.48 o 
   5  10   3       31.54       31.96      3.94 o 
   0  11   3       61.69       67.36      7.07 o 
   1  11   3      193.58      191.83      9.03 o 
   2  11   3       16.95       18.79      2.35 o 
   3  11   3       13.02       11.76      2.27 o 
   4  11   3        2.64        3.84      2.35 o 
   5  11   3       17.49       20.77      3.69 o 
   0  12   3       19.92       14.99      3.86 o 
   1  12   3       45.50       48.24      4.55 o 
   2  12   3      175.72      163.77      6.23 o 
   3  12   3       42.01       44.54      3.94 o 
   4  12   3       11.37       15.23      2.97 o 
   5  12   3        4.78        6.32      3.66 o 
   0  13   3       23.05       21.19      4.57 o 
   1  13   3        4.83        5.32      2.71 o 
   2  13   3        9.42        8.67      2.42 o 
   3  13   3        2.25        4.46      2.36 o 
   4  13   3        2.59        1.76      2.53 o 
   0  14   3        7.01        5.21      3.57 o 
   1  14   3       27.79       23.47      4.45 o 
   2  14   3        2.05       -0.65      2.73 o 
   3  14   3        1.88        0.89      2.86 o 
   0  15   3        3.08       10.32      4.19 o 
   1  15   3       38.29       43.27      6.13 o 
   2  15   3        6.15        3.53      2.94 o 
   3  15   3        3.78       15.40      7.05 o 
   0  16   3       15.00       16.12      9.83 o 
   1  16   3        2.91        7.25      3.99 o 
   0   0   4     1781.03     1602.09     12.59 o 
   1   0   4      113.49      101.00      5.04 o 
   2   0   4       12.91       13.32      1.41 o 
   3   0   4      494.41      549.62     11.53 o 
   4   0   4       19.57       21.80      2.95 o 
   5   0   4       12.27       15.52      5.60 o 
   7   0   4        2.55        1.20      4.73 o 
   0   1   4       49.41       50.70      1.72 o 
   1   1   4      539.57      510.16      4.35 o 
   2   1   4      103.41      120.00      2.59 o 
   3   1   4        4.60        5.44      1.11 o 
   4   1   4      171.95      171.16      4.62 o 
   5   1   4       77.20       73.32      5.62 o 
   6   1   4       12.34       11.70      3.06 o 
   7   1   4        1.23        6.00      5.05 o 
   0   2   4     2902.67     2859.55     16.28 o 
   1   2   4    10612.48    10317.55     50.18 o 
   2   2   4      161.02      163.93      3.17 o 
   3   2   4      199.70      203.38      3.36 o 
   4   2   4       52.32       52.34      2.76 o 
   5   2   4       27.46       32.45      6.24 o 
   6   2   4       22.39       22.67      4.86 o 
   7   2   4        7.58        7.83      4.76 o 
   0   3   4      257.00      253.87      4.36 o 
   1   3   4      173.44      187.92      2.41 o 
   2   3   4      248.64      251.52      2.85 o 
   3   3   4      115.00      116.88      2.57 o 
   4   3   4      159.24      163.99     10.83 o 
   5   3   4       14.78       17.44      3.00 o 
   6   3   4       56.67       53.25      5.09 o 
   7   3   4        4.21        1.82      3.53 o 
   0   4   4        0.07        1.16      0.74 o 
   1   4   4      856.38      898.59      6.24 o 
   2   4   4     1953.99     1982.44     14.75 o 
   3   4   4       23.38       27.79      1.66 o 
   4   4   4       51.65       59.58      3.93 o 
   5   4   4       26.87       30.64      3.76 o 
   6   4   4       35.84       46.24      4.91 o 
   7   4   4        3.10        6.36      3.98 o 
   0   5   4      432.72      431.97      6.12 o 
   1   5   4      233.60      249.29      3.59 o 
   2   5   4      540.47      547.33      5.35 o 
   3   5   4       44.34       45.70      2.53 o 
   4   5   4       41.67       42.62      3.53 o 
   5   5   4       58.45       73.56      4.90 o 
   6   5   4       12.15       10.36      4.20 o 
   7   5   4        5.09       -0.19      4.72 o 
   0   6   4      477.57      486.78      7.02 o 
   1   6   4       93.67       93.79      2.82 o 
   2   6   4      264.41      262.99      4.29 o 
   3   6   4      259.26      273.28      9.00 o 
   4   6   4       87.26       95.30      7.13 o 
   5   6   4       34.41       36.02      3.70 o 
   6   6   4       35.63       34.91      4.62 o 
   0   7   4     1440.63     1414.22     16.23 o 
   1   7   4       58.88       51.84      2.25 o 
   2   7   4       45.66       44.32      2.27 o 
   3   7   4       46.12       48.85      3.12 o 
   4   7   4      134.87      132.68      6.11 o 
   5   7   4       13.29        9.09      2.48 o 
   6   7   4        1.09       -0.92      2.75 o 
   0   8   4        7.75       13.29      3.49 o 
   1   8   4      238.79      255.85      7.02 o 
   2   8   4       74.60       78.76      3.53 o 
   3   8   4      156.27      152.91      4.37 o 
   4   8   4       80.96       84.72      7.40 o 
   5   8   4        8.38        9.80      2.82 o 
   6   8   4       11.96       19.17      4.12 o 
   0   9   4       47.93       47.59      4.66 o 
   1   9   4        6.00        7.09      1.47 o 
   2   9   4       17.75       22.60      2.48 o 
   3   9   4       28.39       33.65      3.10 o 
   4   9   4       20.53       15.17      2.73 o 
   5   9   4        8.09       13.28      2.99 o 
   6   9   4        6.24       10.13      4.62 o 
   0  10   4      193.29      187.29      6.50 o 
   1  10   4       29.63       36.45      2.73 o 
   2  10   4       85.41       79.76      4.01 o 
   3  10   4       18.34       15.20      2.63 o 
   4  10   4       12.18       14.94      2.91 o 
   5  10   4        5.99        6.76      2.84 o 
   0  11   4      217.13      225.48      9.80 o 
   1  11   4        6.59        3.11      1.66 o 
   2  11   4        7.58        9.20      1.92 o 
   3  11   4        4.84        4.65      2.19 o 
   4  11   4       21.49       15.88      3.10 o 
   5  11   4       10.88        9.87      3.32 o 
   0  12   4       92.01       87.09      7.69 o 
   1  12   4       43.04       41.66      3.48 o 
   2  12   4       50.01       54.80      3.72 o 
   3  12   4        3.93        3.69      2.28 o 
   4  12   4       25.31       35.01      4.05 o 
   5  12   4        0.36       -0.28      3.33 o 
   0  13   4       59.88       59.28      6.91 o 
   1  13   4       71.19       71.86      6.12 o 
   2  13   4        1.66        0.73      2.08 o 
   3  13   4       34.98       37.40      3.72 o 
   4  13   4       14.71       19.64      3.39 o 
   0  14   4       63.46       56.37     10.57 o 
   1  14   4       35.20       51.49      9.09 o 
   2  14   4        1.33        4.41      3.26 o 
   3  14   4       23.78       15.36      3.67 o 
   0  15   4       11.44        6.88      3.96 o 
   1  15   4        6.95        9.40      4.31 o 
   2  15   4       11.05        5.54      3.78 o 
   3  15   4        3.50       13.54      6.91 o 
   0  16   4        5.70       16.56      5.40 o 
   1  16   4        4.96       10.23      3.54 o 
   1   0   5      224.19      247.15      5.27 o 
   2   0   5       98.95      114.62      3.13 o 
   3   0   5        1.00        0.85      1.29 o 
   4   0   5        1.40        1.88      2.25 o 
   5   0   5       31.13       36.62      5.57 o 
   6   0   5       17.89       13.35      7.05 o 
   7   0   5       10.53        9.79      5.66 o 
   0   1   5     1707.50     1614.54     10.51 o 
   1   1   5     1464.12     1397.36      8.21 o 
   2   1   5      134.86      138.06      3.68 o 
   3   1   5      253.20      252.92      3.88 o 
   4   1   5        4.63        3.16      2.80 o 
   5   1   5       67.09       65.08      5.14 o 
   6   1   5       35.59       34.86      4.40 o 
   7   1   5        0.95        2.11      3.52 o 
   0   2   5     2035.75     1929.01     12.42 o 
   1   2   5      226.78      221.05      2.84 o 
   2   2   5      374.60      364.94      4.13 o 
   3   2   5       21.19       23.77      1.41 o 
   4   2   5      106.28      118.51      4.41 o 
   5   2   5       97.44       99.57      6.21 o 
   6   2   5        8.90        7.31      2.91 o 
   7   2   5        0.76       -1.93      3.58 o 
   0   3   5      121.30      128.46      2.66 o 
   1   3   5     4024.94     4048.70     18.09 o 
   2   3   5      369.78      360.36      5.23 o 
   3   3   5      255.31      291.37      3.69 o 
   4   3   5       65.89       64.24      3.99 o 
   5   3   5       22.99       28.03      3.70 o 
   6   3   5       10.71        9.47      4.42 o 
   7   3   5        9.33        9.77      4.58 o 
   0   4   5     1154.01     1204.53      9.87 o 
   1   4   5      221.99      228.77      3.00 o 
   2   4   5      450.93      456.65      4.68 o 
   3   4   5       61.72       65.82      3.34 o 
   4   4   5       60.10       60.60      4.08 o 
   5   4   5       26.22       26.32      3.63 o 
   6   4   5       31.34       21.56      3.99 o 
   7   4   5        1.61        3.65      3.43 o 
   0   5   5      271.06      301.57      5.27 o 
   1   5   5      491.25      504.36      4.87 o 
   2   5   5       28.83       25.09      1.31 o 
   3   5   5      102.17      105.23      3.39 o 
   4   5   5      116.30      112.97      6.25 o 
   5   5   5       83.00       76.51      5.65 o 
   6   5   5       13.19       13.88      3.48 o 
   0   6   5       29.28       32.03      2.31 o 
   1   6   5      231.81      249.73      3.95 o 
   2   6   5      513.69      538.92      6.33 o 
   3   6   5      159.74      146.58      5.50 o 
   4   6   5       23.03       24.74      3.42 o 
   5   6   5       13.70       17.74      3.32 o 
   6   6   5        3.07        3.84      2.95 o 
   0   7   5        7.10        7.44      1.47 o 
   1   7   5      366.56      387.41      5.25 o 
   2   7   5        3.03        4.00      1.14 o 
   3   7   5      232.43      218.07      6.04 o 
   4   7   5      105.48      102.07      5.50 o 
   5   7   5        2.70        0.25      2.37 o 
   6   7   5        1.97        0.79      3.00 o 
   0   8   5      351.74      359.80      8.78 o 
   1   8   5       54.93       56.71      3.01 o 
   2   8   5       15.55       18.28      1.92 o 
   3   8   5       74.70       70.48      4.33 o 
   4   8   5       32.57       30.51      3.35 o 
   5   8   5        6.98       10.38      2.66 o 
   6   8   5        2.30        0.90      3.29 o 
   0   9   5       84.13       85.12      4.95 o 
   1   9   5      114.67      109.68      3.57 o 
   2   9   5       12.48       12.32      1.91 o 
   3   9   5       98.44       92.84      8.75 o 
   4   9   5       13.03       15.04      2.75 o 
   5   9   5        1.08        1.89      2.74 o 
   6   9   5        2.63        4.53      4.28 o 
   0  10   5      150.20      156.21      8.77 o 
   1  10   5       20.50       20.55      2.23 o 
   2  10   5        2.99        2.80      1.52 o 
   3  10   5       10.99       10.78      2.43 o 
   4  10   5        2.68        1.05      2.09 o 
   5  10   5        0.03        3.05      2.58 o 
   0  11   5      120.66      120.14      8.42 o 
   1  11   5      112.21      103.04      4.95 o 
   2  11   5       35.41       37.33      3.03 o 
   3  11   5       25.89       28.90      3.38 o 
   4  11   5        9.84        8.75      2.76 o 
   5  11   5        8.45        9.94      3.21 o 
   0  12   5       48.25       50.82      6.15 o 
   1  12   5       26.99       28.74      3.23 o 
   2  12   5       16.94       15.19      2.71 o 
   3  12   5       14.41       15.35      2.92 o 
   4  12   5        8.67        7.79      2.95 o 
   0  13   5       24.25       31.65      5.41 o 
   1  13   5      114.79      114.10      7.59 o 
   2  13   5       12.10       10.42      4.00 o 
   3  13   5        8.40        8.16      2.79 o 
   4  13   5        4.56        4.96      2.93 o 
   0  14   5        3.02        1.99      3.49 o 
   1  14   5       11.85       14.01      3.13 o 
   2  14   5       33.12       34.58      5.05 o 
   3  14   5        0.33        0.53      3.00 o 
   0  15   5        1.98       -0.52      3.84 o 
   1  15   5       25.59       24.85      4.00 o 
   2  15   5        5.18        5.20      3.74 o 
   0  16   5       19.59        5.38      6.69 o 
   1  16   5       20.40       34.86     10.26 o 
   0   0   6        7.54        8.23      1.45 o 
   1   0   6      106.96      114.21      1.78 o 
   2   0   6      193.63      197.77      5.41 o 
   3   0   6      416.60      406.13      8.09 o 
   4   0   6       59.39       50.42      5.40 o 
   5   0   6       18.23       15.78      4.04 o 
   6   0   6        3.26        0.01      4.77 o 
   7   0   6        5.24       11.22      5.80 o 
   0   1   6      966.82      932.20      7.56 o 
   1   1   6      347.95      355.35      3.39 o 
   2   1   6      442.19      465.33      6.48 o 
   3   1   6      133.16      147.48      2.83 o 
   4   1   6       89.65       87.73      4.55 o 
   5   1   6       64.28       55.96      4.89 o 
   6   1   6        9.91        3.78      3.39 o 
   7   1   6        0.46        2.23      3.59 o 
   0   2   6      575.58      522.13      5.55 o 
   1   2   6      146.02      146.49      2.68 o 
   2   2   6      417.49      410.47      4.79 o 
   3   2   6      110.53      111.34      2.81 o 
   4   2   6       42.61       49.54      3.47 o 
   5   2   6      174.88      162.31      7.94 o 
   6   2   6       18.26       22.72      5.80 o 
   7   2   6        2.20        0.32      3.71 o 
   0   3   6      395.86      403.22      5.04 o 
   1   3   6      560.60      571.55      4.67 o 
   2   3   6     1093.67     1122.17      7.72 o 
   3   3   6       91.29       91.40      3.14 o 
   4   3   6      162.93      172.29      7.55 o 
   5   3   6      114.35       96.65      6.20 o 
   6   3   6        1.88       -0.13      2.51 o 
   7   3   6        4.59        6.41      4.34 o 
   0   4   6      256.10      262.00      4.72 o 
   1   4   6      101.71       97.97      2.09 o 
   2   4   6     1189.77     1255.44      8.58 o 
   3   4   6       65.44       62.57      3.28 o 
   4   4   6      105.24      100.97      5.13 o 
   5   4   6       28.21       29.68      4.68 o 
   6   4   6        8.25        4.11      3.03 o 
   7   4   6        1.86        0.83      3.30 o 
   0   5   6        0.01       -0.75      0.76 o 
   1   5   6      259.36      263.61      3.58 o 
   2   5   6      200.81      206.47      3.25 o 
   3   5   6       10.16       10.91      1.70 o 
   4   5   6      229.55      233.90      9.49 o 
   5   5   6       26.25       25.25      3.88 o 
   6   5   6        5.03        6.15      3.04 o 
   0   6   6      526.96      546.35      7.90 o 
   1   6   6      115.73      122.22      3.81 o 
   2   6   6        2.37        2.10      0.95 o 
   3   6   6       23.38       23.34      2.57 o 
   4   6   6      117.36      122.64      6.01 o 
   5   6   6        8.09        9.97      3.02 o 
   6   6   6       21.26       24.34      4.21 o 
   0   7   6      220.00      225.21      5.31 o 
   1   7   6       16.35       18.85      1.56 o 
   2   7   6       66.79       72.17      2.98 o 
   3   7   6      468.21      463.65     12.99 o 
   4   7   6        6.50        8.66      2.28 o 
   5   7   6       10.47       10.85      3.05 o 
   6   7   6        6.87        8.90      3.52 o 
   0   8   6        7.25        4.07      1.56 o 
   1   8   6       44.56       46.85      2.46 o 
   2   8   6        4.19        4.94      1.62 o 
   3   8   6      284.43      275.22      7.93 o 
   4   8   6       19.93       18.27      2.81 o 
   5   8   6        6.40        5.47      2.88 o 
   6   8   6        4.62       13.06      3.86 o 
   0   9   6      411.38      438.39      9.68 o 
   1   9   6      150.96      155.70      4.67 o 
   2   9   6      117.49      113.04      4.55 o 
   3   9   6       45.22       46.15      3.78 o 
   4   9   6       51.08       51.33      4.28 o 
   5   9   6        8.80        4.91      2.94 o 
   6   9   6        1.60        0.77      4.23 o 
   0  10   6      321.09      318.96      8.64 o 
   1  10   6       28.40       26.56      2.38 o 
   2  10   6       12.31       13.44      2.25 o 
   3  10   6       87.82       83.11      4.98 o 
   4  10   6       30.44       27.16      3.53 o 
   5  10   6        0.94        2.29      2.88 o 
   0  11   6        1.05        0.35      2.58 o 
   1  11   6      166.60      162.46      5.53 o 
   2  11   6        2.52        6.11      3.21 o 
   3  11   6       16.92       17.17      2.85 o 
   4  11   6        3.51        3.78      2.50 o 
   5  11   6        7.57        9.86      3.56 o 
   0  12   6       10.59       10.30      3.65 o 
   1  12   6       10.76       16.96      2.50 o 
   2  12   6       20.68       23.74      3.01 o 
   3  12   6        0.53       -2.01      1.98 o 
   4  12   6        4.16        1.00      2.62 o 
   0  13   6        2.19        4.62      3.61 o 
   1  13   6        5.64        6.19      2.77 o 
   2  13   6        9.42       10.01      2.98 o 
   3  13   6       12.17       13.42      3.05 o 
   4  13   6        9.77       17.17      4.07 o 
   0  14   6       86.25       87.83     12.41 o 
   1  14   6        8.66       12.75      3.56 o 
   2  14   6       24.94       30.24      5.06 o 
   3  14   6        4.57        2.02      2.73 o 
   0  15   6       18.89       15.05     10.66 o 
   1  15   6        1.32        0.49      3.08 o 
   2  15   6       42.13       47.24      6.49 o 
   0  16   6        6.21       15.29      8.68 o 
   1  16   6       19.26       29.88      9.78 o 
   1   0   7      935.19      931.46     11.54 o 
   2   0   7      448.15      475.78      9.01 o 
   3   0   7      230.78      213.32      6.92 o 
   4   0   7        0.26        3.28      2.99 o 
   5   0   7       80.77       73.02      7.28 o 
   6   0   7       34.42       40.50     12.57 o 
   7   0   7        0.45        0.19      4.98 o 
   0   1   7      126.30      127.59      2.69 o 
   1   1   7      209.91      190.57      2.63 o 
   2   1   7      460.15      481.53      5.22 o 
   3   1   7       91.17       92.41      3.64 o 
   4   1   7       55.06       55.79      4.32 o 
   5   1   7      108.75       99.91      8.13 o 
   6   1   7        4.93        1.85      3.37 o 
   7   1   7       10.14       18.16      4.61 o 
   0   2   7      312.33      307.09      4.39 o 
   1   2   7      308.82      321.72      3.43 o 
   2   2   7     1454.61     1503.76     10.44 o 
   3   2   7      125.47      129.93      3.61 o 
   4   2   7      117.84      112.86      4.84 o 
   5   2   7       37.32       36.43      4.57 o 
   6   2   7       77.90       83.19      6.39 o 
   7   2   7        3.97        2.87      3.86 o 
   0   3   7      361.39      384.01      5.16 o 
   1   3   7      882.89      900.96      8.02 o 
   2   3   7      532.50      543.32      6.30 o 
   3   3   7      216.12      216.70      4.31 o 
   4   3   7       23.58       22.44      3.07 o 
   5   3   7       65.66       66.81      5.35 o 
   6   3   7        0.56        2.02      2.66 o 
   7   3   7        0.09        0.36      3.85 o 
   0   4   7       60.05       72.83      4.81 o 
   1   4   7     1439.56     1439.58      8.93 o 
   2   4   7      512.73      491.65      5.99 o 
   3   4   7       90.43       91.64      3.98 o 
   4   4   7      114.71      111.60      5.57 o 
   5   4   7       27.09       30.50      4.00 o 
   6   4   7       10.78       11.62      4.55 o 
   0   5   7       53.57       62.18      3.78 o 
   1   5   7      303.46      305.11      4.02 o 
   2   5   7      354.05      354.84      5.02 o 
   3   5   7      231.17      226.47      5.32 o 
   4   5   7      246.25      253.35     12.24 o 
   5   5   7       48.53       48.12      4.90 o 
   6   5   7        7.37        6.79      3.12 o 
   0   6   7       15.47       17.34      2.77 o 
   1   6   7      130.57      138.20      3.00 o 
   2   6   7      175.05      173.84      4.36 o 
   3   6   7      275.42      273.37     11.23 o 
   4   6   7       21.92       20.88      3.27 o 
   5   6   7        1.89        1.86      2.48 o 
   6   6   7        0.76        1.83      3.04 o 
   0   7   7      375.76      397.31      8.10 o 
   1   7   7       50.34       54.08      3.40 o 
   2   7   7      231.87      246.47      5.23 o 
   3   7   7      202.30      193.59      7.43 o 
   4   7   7       64.16       60.87      5.88 o 
   5   7   7        2.66        2.40      2.65 o 
   6   7   7        1.01        2.72      3.17 o 
   0   8   7      213.00      215.41      5.65 o 
   1   8   7      160.24      158.69      3.83 o 
   2   8   7      116.55      118.96      6.70 o 
   3   8   7       45.38       43.14      3.58 o 
   4   8   7       19.88       14.29      2.74 o 
   5   8   7       12.13        8.43      3.12 o 
   6   8   7        2.39        6.15      3.48 o 
   0   9   7        0.40        0.71      2.29 o 
   1   9   7       38.00       38.90      2.67 o 
   2   9   7        5.82        7.90      1.95 o 
   3   9   7       13.09       12.48      2.37 o 
   4   9   7       71.92       60.32      4.74 o 
   5   9   7        4.60        5.46      3.02 o 
   0  10   7      369.50      357.50      9.36 o 
   1  10   7       75.80       69.42      4.05 o 
   2  10   7       56.63       53.89      3.93 o 
   3  10   7       63.88       62.61      4.53 o 
   4  10   7       20.18       20.06      3.22 o 
   5  10   7        5.22        7.14      3.32 o 
   0  11   7       23.92       27.64      3.72 o 
   1  11   7        4.35        3.93      1.69 o 
   2  11   7        5.54        7.79      4.16 o 
   3  11   7       17.11       19.29      3.39 o 
   4  11   7       10.41        8.69      2.82 o 
   5  11   7        1.80        5.04      3.48 o 
   0  12   7       78.74       64.01      6.84 o 
   1  12   7       14.62       12.73      2.48 o 
   2  12   7        7.58       10.45      2.40 o 
   3  12   7        9.56        9.82      2.79 o 
   4  12   7        7.46       13.30      3.21 o 
   0  13   7        6.45        9.35      4.37 o 
   1  13   7       12.46        7.20      3.17 o 
   2  13   7       30.42       28.78      4.11 o 
   3  13   7        0.05       -2.76      2.25 o 
   4  13   7        9.79       11.07      3.88 o 
   0  14   7        3.01       -0.85      3.49 o 
   1  14   7        6.17        2.78      2.95 o 
   2  14   7        9.14       12.46      4.09 o 
   3  14   7        8.69        7.89      3.12 o 
   0  15   7        3.36        8.33      5.56 o 
   1  15   7       31.39       23.76      4.88 o 
   2  15   7        7.37        7.91      5.98 o 
   0   0   8      835.52      728.15      9.12 o 
   1   0   8      682.40      675.92      6.38 o 
   2   0   8        0.23       -0.04      1.17 o 
   3   0   8       84.70       79.27      5.63 o 
   4   0   8      351.47      377.52     19.60 o 
   5   0   8        0.19        2.51      3.64 o 
   6   0   8       18.45       19.75      5.98 o 
   7   0   8        0.23       -3.96      4.93 o 
   0   1   8      300.06      307.39      4.87 o 
   1   1   8      251.50      251.77      3.03 o 
   2   1   8      336.68      342.19      4.45 o 
   3   1   8       12.12       11.34      1.58 o 
   4   1   8       10.68       13.83      2.28 o 
   5   1   8       59.54       59.39      5.09 o 
   6   1   8        3.79        2.98      3.43 o 
   7   1   8        2.77        2.99      3.86 o 
   0   2   8      458.71      463.93      5.73 o 
   1   2   8      204.13      204.17      2.84 o 
   2   2   8      359.42      351.25      4.64 o 
   3   2   8       38.83       35.43      2.65 o 
   4   2   8      118.17      116.35      6.37 o 
   5   2   8        7.17        4.45      2.46 o 
   6   2   8       15.99       19.20      3.87 o 
   7   2   8        9.46       16.51      5.96 o 
   0   3   8      265.43      268.45      4.49 o 
   1   3   8      381.56      395.10      4.57 o 
   2   3   8       86.94       84.20      2.64 o 
   3   3   8       14.53       15.25      1.80 o 
   4   3   8       87.68       84.97      4.93 o 
   5   3   8       77.96       86.47      6.17 o 
   6   3   8       39.36       40.07      4.94 o 
   0   4   8      524.53      522.08      6.64 o 
   1   4   8      535.38      552.60      4.87 o 
   2   4   8      123.20      119.21      3.13 o 
   3   4   8      215.09      209.23      5.10 o 
   4   4   8       49.61       45.46      4.21 o 
   5   4   8       41.76       34.60      4.16 o 
   6   4   8       15.70       12.57      3.69 o 
   0   5   8       23.83       21.17      1.81 o 
   1   5   8       26.17       29.38      1.57 o 
   2   5   8      172.20      159.76      4.18 o 
   3   5   8       83.33       90.42      4.14 o 
   4   5   8       41.67       37.74      3.96 o 
   5   5   8       30.16       21.46      5.08 o 
   6   5   8        6.10        6.53      3.18 o 
   0   6   8        1.82        2.57      1.15 o 
   1   6   8      249.07      242.63      3.92 o 
   2   6   8       87.66       99.85      4.88 o 
   3   6   8       54.14       54.30      3.38 o 
   4   6   8       47.34       48.69      4.52 o 
   5   6   8       15.41       16.70      3.50 o 
   6   6   8        0.94        2.84      3.22 o 
   0   7   8       40.63       37.19      2.86 o 
   1   7   8        3.22        5.66      1.25 o 
   2   7   8       40.41       43.68      3.33 o 
   3   7   8      256.84      258.60      6.86 o 
   4   7   8       47.99       51.52      4.77 o 
   5   7   8        8.33        9.87      2.96 o 
   6   7   8        0.66       -2.52      2.93 o 
   0   8   8        2.33        5.49      1.87 o 
   1   8   8       39.25       40.21      2.76 o 
   2   8   8      194.74      201.07      5.08 o 
   3   8   8       26.91       27.16      3.92 o 
   4   8   8       39.34       37.10      4.37 o 
   5   8   8       12.04       16.20      4.31 o 
   6   8   8        1.51        3.15      3.69 o 
   0   9   8       29.22       32.50      3.18 o 
   1   9   8      302.64      298.25      5.49 o 
   2   9   8      106.38      112.59      6.23 o 
   3   9   8      151.29      143.01      6.81 o 
   4   9   8       49.34       50.05      7.83 o 
   5   9   8        2.48        2.61      3.00 o 
   0  10   8       14.98       17.91      3.00 o 
   1  10   8       41.61       47.06      3.49 o 
   2  10   8       97.59       92.88      5.02 o 
   3  10   8       39.68       37.73      3.71 o 
   4  10   8        8.58       15.96      3.08 o 
   5  10   8        0.87        2.91      3.06 o 
   0  11   8        0.16       -2.18      1.94 o 
   1  11   8       23.89       26.46      2.91 o 
   2  11   8       22.59       24.35      3.32 o 
   3  11   8       20.05       21.61      3.29 o 
   4  11   8       19.13       19.57      3.50 o 
   5  11   8        9.09        9.40      6.50 o 
   0  12   8        0.55        0.58      3.05 o 
   1  12   8        8.14        7.29      2.44 o 
   2  12   8        5.34        3.69      2.20 o 
   3  12   8        5.19        3.62      2.61 o 
   4  12   8        3.87        6.14      3.08 o 
   0  13   8       10.45       16.45      4.68 o 
   1  13   8        3.68        4.04      2.96 o 
   2  13   8        1.43        0.88      2.24 o 
   3  13   8        1.76        2.59      2.66 o 
   0  14   8       21.40       19.88      7.47 o 
   1  14   8       22.31       21.58      4.45 o 
   2  14   8        1.79        5.99      5.38 o 
   3  14   8       11.19        8.34      3.58 o 
   0  15   8       15.03       15.91      7.32 o 
   1  15   8        7.18        7.02      3.96 o 
   2  15   8        6.88        9.74      5.01 o 
   1   0   9       38.28       35.29      1.56 o 
   2   0   9        0.21        0.63      1.36 o 
   3   0   9        2.03        1.29      1.71 o 
   4   0   9      172.08      168.72     28.97 o 
   5   0   9        2.58       -1.90      2.36 o 
   6   0   9        2.67        0.46      4.30 o 
   0   1   9     1169.16     1167.66     10.03 o 
   1   1   9      486.13      517.59      4.11 o 
   2   1   9      282.41      272.24      4.78 o 
   3   1   9       58.22       56.10      2.99 o 
   4   1   9       13.64       12.85      2.18 o 
   5   1   9       53.41       44.87      4.51 o 
   6   1   9       33.73       25.98      6.72 o 
   0   2   9      269.92      277.00      4.58 o 
   1   2   9       51.44       54.95      1.47 o 
   2   2   9       75.76       77.81      2.96 o 
   3   2   9      176.32      179.46      5.59 o 
   4   2   9       75.02       70.40      4.61 o 
   5   2   9       34.89       25.54      3.86 o 
   6   2   9        3.82        3.65      2.95 o 
   0   3   9      228.89      234.80      4.35 o 
   1   3   9      142.12      150.95      2.42 o 
   2   3   9      328.92      327.37      5.35 o 
   3   3   9       28.16       29.99      2.38 o 
   4   3   9       74.72       82.48      7.71 o 
   5   3   9        6.81        4.95      2.57 o 
   6   3   9        1.29        2.51      2.93 o 
   0   4   9      498.86      523.37     10.86 o 
   1   4   9       85.90      100.98      2.32 o 
   2   4   9      265.41      265.53      4.37 o 
   3   4   9      138.81      132.87      5.67 o 
   4   4   9       10.32       10.54      2.38 o 
   5   4   9       26.05       31.11      3.99 o 
   6   4   9       10.28        9.72      3.47 o 
   0   5   9        0.06       -0.72      0.94 o 
   1   5   9       24.19       26.44      1.56 o 
   2   5   9      385.30      392.82      6.45 o 
   3   5   9       82.57       74.13      4.38 o 
   4   5   9       55.44       57.84      4.32 o 
   5   5   9       22.98       26.24      4.40 o 
   6   5   9        6.25        2.54      3.07 o 
   0   6   9        1.84        2.17      1.19 o 
   1   6   9        5.27        3.53      1.02 o 
   2   6   9       83.64       87.77      6.70 o 
   3   6   9       48.48       53.65      3.41 o 
   4   6   9        2.19        3.22      2.23 o 
   5   6   9        7.74       11.13      3.31 o 
   6   6   9        3.94        6.59      3.42 o 
   0   7   9       44.12       47.46      3.25 o 
   1   7   9       76.30       73.94      3.35 o 
   2   7   9        3.49        3.59      1.39 o 
   3   7   9       29.83       30.73      3.84 o 
   4   7   9       13.57       12.25      3.05 o 
   5   7   9        2.66        1.49      2.83 o 
   6   7   9       14.06       22.10      4.26 o 
   0   8   9      258.51      242.15      9.13 o 
   1   8   9      343.23      353.72      6.37 o 
   2   8   9        3.15        4.01      1.62 o 
   3   8   9       50.61       45.85      4.05 o 
   4   8   9        7.01        4.97      2.63 o 
   5   8   9        2.54        2.20      2.99 o 
   0   9   9       14.92       17.88      3.08 o 
   1   9   9      389.97      378.23      6.83 o 
   2   9   9      143.77      156.07      6.24 o 
   3   9   9      121.15      127.56      6.09 o 
   4   9   9       45.10       43.95      4.70 o 
   5   9   9        7.25        4.66      3.99 o 
   0  10   9       30.37       28.25      3.60 o 
   1  10   9       35.26       35.99      3.19 o 
   2  10   9       42.58       42.46      3.63 o 
   3  10   9       80.85       82.07      5.15 o 
   4  10   9        0.76        1.72      2.66 o 
   5  10   9        8.00        9.07      3.60 o 
   0  11   9       13.46        6.88      2.73 o 
   1  11   9       22.01       19.64      2.66 o 
   2  11   9       27.44       26.02      3.11 o 
   3  11   9       18.24       15.50      2.96 o 
   4  11   9        3.01        0.94      2.95 o 
   0  12   9        0.21        2.26      3.31 o 
   1  12   9        2.26        4.14      2.35 o 
   2  12   9       16.77       16.52      4.14 o 
   3  12   9       20.43       24.70      3.51 o 
   4  12   9        8.94       15.91      4.86 o 
   0  13   9        2.57        3.55      5.48 o 
   1  13   9        4.21        2.95      3.06 o 
   2  13   9       18.06       20.49      3.15 o 
   3  13   9        4.87        7.88      3.02 o 
   0  14   9       17.01       11.95      6.79 o 
   1  14   9        5.72        5.37      3.37 o 
   2  14   9        4.06        4.54      3.16 o 
   0  15   9       39.09       47.31     10.50 o 
   1  15   9        3.54        1.51      5.03 o 
   0   0  10      158.96      146.68      4.30 o 
   1   0  10      154.83      163.61      2.90 o 
   2   0  10        1.31        1.39      1.50 o 
   3   0  10      151.76      158.62     13.93 o 
   4   0  10      369.37      343.68     15.53 o 
   5   0  10        7.61        5.78      5.18 o 
   6   0  10      113.72      140.86     12.94 o 
   0   1  10        8.99        8.23      1.07 o 
   1   1  10       30.49       28.96      1.25 o 
   2   1  10       15.83       17.12      1.68 o 
   3   1  10      136.90      150.97      7.04 o 
   4   1  10       62.05       73.16      4.15 o 
   5   1  10        0.39       -0.27      2.36 o 
   6   1  10        2.56        5.52      3.67 o 
   0   2  10       30.59       27.74      1.92 o 
   1   2  10      290.41      300.47      3.76 o 
   2   2  10      138.64      139.82      3.90 o 
   3   2  10      258.46      273.12      6.80 o 
   4   2  10       14.75       17.41      3.83 o 
   5   2  10       12.36       10.97      2.91 o 
   6   2  10       21.84       14.61      4.37 o 
   0   3  10       13.39       11.48      1.59 o 
   1   3  10       24.15       21.84      1.37 o 
   2   3  10       10.82        9.30      1.37 o 
   3   3  10      348.48      348.47      7.37 o 
   4   3  10      299.79      270.53      7.54 o 
   5   3  10       56.51       57.24      7.09 o 
   6   3  10        5.05        7.84      3.22 o 
   0   4  10       46.64       44.24      2.54 o 
   1   4  10      118.54      122.44      2.83 o 
   2   4  10      162.46      166.15      4.75 o 
   3   4  10      557.80      543.31      9.75 o 
   4   4  10        5.38        2.88      2.00 o 
   5   4  10        9.42        8.25      2.90 o 
   6   4  10       10.38       10.57      3.52 o 
   0   5  10       13.50       17.17      1.93 o 
   1   5  10      205.83      217.29      4.52 o 
   2   5  10      153.57      150.50      4.34 o 
   3   5  10      227.48      216.64      6.55 o 
   4   5  10       35.01       32.49      3.50 o 
   5   5  10        0.85        3.34      3.18 o 
   6   5  10        9.48       12.25      4.37 o 
   0   6  10        6.15        6.73      1.47 o 
   1   6  10      111.38      113.39      3.39 o 
   2   6  10        6.70        6.13      1.54 o 
   3   6  10       13.57       16.09      2.52 o 
   4   6  10        5.13        6.79      2.58 o 
   5   6  10        8.44        3.52      2.82 o 
   6   6  10        1.78        2.02      3.30 o 
   0   7  10       11.41       10.04      1.86 o 
   1   7  10       42.08       45.77      2.82 o 
   2   7  10      134.92      131.39      5.08 o 
   3   7  10      135.00      133.08      8.25 o 
   4   7  10        2.35        5.91      2.57 o 
   5   7  10        1.56        3.10      2.95 o 
   6   7  10        5.29        8.52      8.69 o 
   0   8  10      319.36      308.62     10.54 o 
   1   8  10       60.28       62.92      4.11 o 
   2   8  10      326.87      325.96      6.60 o 
   3   8  10       58.76       58.34      7.24 o 
   4   8  10       31.22       31.50      4.12 o 
   5   8  10       23.62       24.62      4.31 o 
   0   9  10        0.37        1.20      1.70 o 
   1   9  10        2.20        3.53      1.49 o 
   2   9  10       57.34       66.33      4.25 o 
   3   9  10       64.56       59.67      4.40 o 
   4   9  10       17.13       11.25      4.09 o 
   5   9  10        4.70       11.92      3.70 o 
   0  10  10       10.27       16.90      4.58 o 
   1  10  10       47.50       47.09      3.26 o 
   2  10  10       66.74       67.63      4.45 o 
   3  10  10        4.17        5.20      2.22 o 
   4  10  10       25.52       21.75      3.99 o 
   5  10  10        1.26       -4.37      3.97 o 
   0  11  10       14.99       17.47      3.84 o 
   1  11  10       38.41       39.13      3.54 o 
   2  11  10       22.59       24.85      3.21 o 
   3  11  10       34.18       37.39      4.14 o 
   4  11  10        7.56        0.35      2.91 o 
   0  12  10        5.74        5.75      4.94 o 
   1  12  10       11.64       13.77      2.67 o 
   2  12  10       14.21       15.03      3.63 o 
   3  12  10        3.88        4.81      2.77 o 
   4  12  10        0.65       -2.84      6.89 o 
   1  13  10        7.13       10.98      3.07 o 
   2  13  10       10.98       15.81      3.07 o 
   3  13  10        2.69        8.89      3.14 o 
   0  14  10        0.20       -2.24      5.29 o 
   1  14  10        0.94        1.24      4.01 o 
   2  14  10        0.60        1.27      3.01 o 
   1   0  11       58.31       60.78      3.55 o 
   2   0  11       45.61       45.33      3.50 o 
   3   0  11      137.05      155.83      6.48 o 
   4   0  11       41.98       43.77      4.22 o 
   5   0  11        0.02        2.47      3.94 o 
   6   0  11        6.12        4.14      4.86 o 
   0   1  11       13.61       10.66      1.42 o 
   1   1  11      430.51      432.81      4.76 o 
   2   1  11      118.39      124.70      3.92 o 
   3   1  11       40.47       38.89      2.69 o 
   4   1  11        7.73        8.56      1.95 o 
   5   1  11       13.17       12.28      3.18 o 
   6   1  11       11.53        8.38      3.83 o 
   0   2  11      965.00     1059.38     10.42 o 
   1   2  11      192.80      199.25      3.21 o 
   2   2  11        2.02        2.48      1.17 o 
   3   2  11       72.54       71.50      3.53 o 
   4   2  11      102.02      100.29      5.58 o 
   5   2  11        0.68       -0.85      2.34 o 
   6   2  11        8.28       12.55      4.30 o 
   0   3  11        0.80        1.23      1.03 o 
   1   3  11      258.67      251.77      4.91 o 
   2   3  11       53.38       48.24      2.70 o 
   3   3  11       16.89       20.14      2.42 o 
   4   3  11       44.34       45.59      3.96 o 
   5   3  11       49.58       48.24      4.92 o 
   6   3  11        4.02        3.49      3.36 o 
   0   4  11      267.95      269.97      5.25 o 
   1   4  11      170.80      175.43      3.29 o 
   2   4  11       94.69       89.45      4.24 o 
   3   4  11       27.56       29.41      3.32 o 
   4   4  11       19.85       19.50      2.91 o 
   5   4  11       16.43       18.35      3.58 o 
   6   4  11        5.01        5.91      3.74 o 
   0   5  11      106.60      108.68      4.19 o 
   1   5  11       95.75      104.75      3.49 o 
   2   5  11      185.28      175.18      5.12 o 
   3   5  11        6.25        8.36      2.11 o 
   4   5  11        4.25        7.28      2.35 o 
   5   5  11        0.97        5.56      2.85 o 
   6   5  11        1.26        1.03      3.09 o 
   0   6  11      149.71      147.90      4.39 o 
   1   6  11      204.75      208.26      6.09 o 
   2   6  11      262.28      242.53      7.48 o 
   3   6  11       16.58       14.98      2.53 o 
   4   6  11        3.13        1.80      2.44 o 
   5   6  11       15.73       15.52      3.66 o 
   6   6  11        3.02        8.51      6.99 o 
   0   7  11      171.10      174.32      4.90 o 
   1   7  11       75.74       80.91      4.32 o 
   2   7  11       86.57       87.44      4.10 o 
   3   7  11       52.74       57.59      4.19 o 
   4   7  11       25.84       25.58      3.82 o 
   5   7  11        9.86       10.89      3.52 o 
   0   8  11       75.97       70.69      4.93 o 
   1   8  11        3.11        5.37      1.54 o 
   2   8  11      307.89      278.97      6.26 o 
   3   8  11        1.89        1.21      2.49 o 
   4   8  11       37.84       35.17      4.40 o 
   5   8  11        1.05        0.14      3.11 o 
   0   9  11       19.20       29.75      3.55 o 
   1   9  11       18.44       19.60      3.19 o 
   2   9  11       26.16       23.61      2.88 o 
   3   9  11       37.69       37.09      4.11 o 
   4   9  11       81.91       77.98     12.55 o 
   5   9  11        7.63       11.70      3.77 o 
   0  10  11       74.21       64.00      6.50 o 
   1  10  11       23.55       22.71      2.48 o 
   2  10  11       22.81       22.62      2.98 o 
   3  10  11        2.45        2.63      2.63 o 
   4  10  11       13.51       12.66      3.66 o 
   0  11  11        5.01        3.06      2.91 o 
   1  11  11        3.30        0.93      1.97 o 
   2  11  11       35.70       31.41      3.50 o 
   3  11  11        9.44        9.95      3.93 o 
   4  11  11       11.79       10.80      3.69 o 
   0  12  11        6.18        4.70      4.78 o 
   1  12  11        1.39        0.88      2.11 o 
   2  12  11        3.74        4.57      2.48 o 
   3  12  11        6.72        4.89      3.11 o 
   0  13  11        1.77        8.28      5.87 o 
   1  13  11       16.12       22.44      5.01 o 
   2  13  11        2.47        4.88      2.66 o 
   3  13  11        0.52       -2.40      4.43 o 
   0  14  11       22.85       26.82      8.55 o 
   1  14  11        5.89        8.82      7.64 o 
   2  14  11        5.61       12.00      4.50 o 
   0   0  12        7.72        7.87      1.70 o 
   1   0  12        8.35        7.62      1.74 o 
   2   0  12        0.25        0.40      1.37 o 
   3   0  12       60.53       53.56      4.30 o 
   4   0  12        5.97        5.45      2.36 o 
   5   0  12       25.44       30.50     10.78 o 
   6   0  12        5.29        4.83      5.38 o 
   0   1  12      259.29      256.54      5.66 o 
   1   1  12       16.85       20.51      1.65 o 
   2   1  12      106.63      117.95      4.00 o 
   3   1  12      220.17      210.38      5.46 o 
   4   1  12        8.87        9.03      1.97 o 
   5   1  12        5.73        6.07      3.21 o 
   6   1  12       42.17       43.10      5.79 o 
   0   2  12      399.84      389.85      6.20 o 
   1   2  12       51.23       49.08      2.75 o 
   2   2  12      171.65      168.44      4.54 o 
   3   2  12      394.12      391.22      9.21 o 
   4   2  12        4.06        4.51      2.15 o 
   5   2  12        2.34        3.74      2.72 o 
   6   2  12        1.64        0.78      4.31 o 
   0   3  12        3.03        2.72      1.21 o 
   1   3  12       98.29      100.56      3.30 o 
   2   3  12      185.37      183.60      4.62 o 
   3   3  12       27.87       29.37      2.88 o 
   4   3  12        1.83       -0.99      1.89 o 
   5   3  12        6.32        6.72      3.14 o 
   6   3  12        0.71        4.49      3.39 o 
   0   4  12       26.25       30.06      2.35 o 
   1   4  12      166.54      171.31      5.32 o 
   2   4  12       88.35       86.37      3.69 o 
   3   4  12      114.63      119.27      5.72 o 
   4   4  12       32.81       31.06      3.60 o 
   5   4  12       10.09        9.95      3.43 o 
   6   4  12        1.47        0.79      3.21 o 
   0   5  12        4.93        4.16      1.67 o 
   1   5  12       21.20       23.92      1.72 o 
   2   5  12       36.93       33.94      3.70 o 
   3   5  12        0.66        3.14      1.87 o 
   4   5  12       18.78       17.00      3.27 o 
   5   5  12        0.68       -1.51      2.50 o 
   6   5  12        3.55       -1.95      6.31 o 
   0   6  12        0.22        0.21      1.47 o 
   1   6  12      300.44      293.45      5.27 o 
   2   6  12      167.68      169.85      5.71 o 
   3   6  12       64.42       62.92      4.39 o 
   4   6  12       11.28       11.84      3.09 o 
   5   6  12        9.04        7.54      3.24 o 
   0   7  12       26.64       26.80      2.90 o 
   1   7  12      179.81      172.91      5.09 o 
   2   7  12        0.14       -0.05      1.63 o 
   3   7  12       88.77       90.97      5.24 o 
   4   7  12        2.61        3.68      2.75 o 
   5   7  12        0.13        2.05      3.20 o 
   0   8  12       29.53       30.61      3.58 o 
   1   8  12       16.21       15.59      2.49 o 
   2   8  12       22.36       18.25      2.54 o 
   3   8  12       39.44       34.57      3.96 o 
   4   8  12       17.10       14.01      3.52 o 
   5   8  12       20.01       31.78      4.86 o 
   0   9  12        6.89        6.37      2.39 o 
   1   9  12        1.68        3.04      1.80 o 
   2   9  12        0.30        2.91      1.83 o 
   3   9  12        5.14        5.32      2.66 o 
   4   9  12       41.21       41.05      6.02 o 
   0  10  12       17.17       16.79      3.73 o 
   1  10  12       57.42       66.27      3.90 o 
   2  10  12       37.59       33.43      3.44 o 
   3  10  12        5.89        9.56      3.24 o 
   4  10  12        5.68        0.89      2.90 o 
   0  11  12       28.65       28.85      5.04 o 
   1  11  12       22.49       19.52      3.13 o 
   2  11  12       42.43       40.74      4.18 o 
   3  11  12        2.04        3.95      3.10 o 
   4  11  12        9.46        2.08      6.99 o 
   0  12  12       11.61       12.14      6.03 o 
   1  12  12        8.50        7.92      2.71 o 
   2  12  12        6.96        7.83      2.62 o 
   3  12  12        6.77        5.53      3.15 o 
   0  13  12        1.44       -2.94      5.12 o 
   1  13  12        4.85        3.55      3.56 o 
   2  13  12        7.84       10.10      3.00 o 
   0  14  12       21.82       23.95      8.59 o 
   1  14  12        1.01       -3.38      5.93 o 
   1   0  13       45.49       41.42      3.30 o 
   2   0  13        6.30        6.96      2.01 o 
   3   0  13      136.63      146.56      6.59 o 
   4   0  13        6.27        6.25      2.51 o 
   5   0  13        0.32        0.76      4.28 o 
   6   0  13        6.72       11.75     15.11 o 
   0   1  13        0.00        0.13      0.99 o 
   1   1  13      151.44      151.23      3.92 o 
   2   1  13       53.36       54.79      3.03 o 
   3   1  13       26.36       29.37      2.74 o 
   4   1  13       62.30       62.43      4.94 o 
   5   1  13       11.78       11.85      3.64 o 
   6   1  13       18.82       18.88      4.70 o 
   0   2  13       24.81       25.35      3.18 o 
   1   2  13       19.31       21.46      1.89 o 
   2   2  13      146.87      147.30      4.67 o 
   3   2  13       58.27       56.15      4.01 o 
   4   2  13       35.83       33.87      3.66 o 
   5   2  13       18.33       21.54      3.88 o 
   6   2  13       25.28       19.70      4.70 o 
   0   3  13        2.60        1.86      1.42 o 
   1   3  13       27.86       25.95      2.04 o 
   2   3  13       63.01       66.32      4.52 o 
   3   3  13      129.19      130.08      5.63 o 
   4   3  13        7.45        3.63      2.29 o 
   5   3  13        3.11        4.10      2.97 o 
   0   4  13      323.41      316.89      7.07 o 
   1   4  13       97.93       98.72      3.82 o 
   2   4  13       50.11       52.79      3.05 o 
   3   4  13       18.98       22.20      2.67 o 
   4   4  13       41.09       48.63      4.33 o 
   5   4  13        9.77        5.91      3.09 o 
   0   5  13        1.58        0.49      1.48 o 
   1   5  13       68.99       71.16      3.56 o 
   2   5  13      103.62      110.02      6.35 o 
   3   5  13      100.92       90.78      5.54 o 
   4   5  13       41.35       45.99      4.19 o 
   5   5  13        7.87       11.98      3.69 o 
   0   6  13        5.00        6.62      1.98 o 
   1   6  13       67.65       67.52      3.79 o 
   2   6  13      176.72      176.01      6.43 o 
   3   6  13       36.64       35.72      3.62 o 
   4   6  13        1.65       -0.25      2.41 o 
   5   6  13       20.80       22.83      4.59 o 
   0   7  13       81.31       84.46      4.80 o 
   1   7  13       91.17       85.66      3.78 o 
   2   7  13       78.88       83.63      4.68 o 
   3   7  13       93.32       79.80      5.74 o 
   4   7  13        5.49        8.10      3.05 o 
   5   7  13       16.61       17.89      4.14 o 
   0   8  13       35.83       32.92      4.24 o 
   1   8  13        3.79        1.73      1.65 o 
   2   8  13       43.41       42.16      3.61 o 
   3   8  13        9.14        5.99      2.72 o 
   4   8  13       16.95       16.64      4.40 o 
   5   8  13        6.76        1.54      6.61 o 
   0   9  13        3.59        3.94      2.30 o 
   1   9  13       51.73       53.65      3.74 o 
   2   9  13       29.92       25.66      3.11 o 
   3   9  13        4.34        7.96      2.83 o 
   4   9  13        4.75        4.76      3.16 o 
   0  10  13        9.90        8.33      2.87 o 
   1  10  13        5.32        6.56      2.06 o 
   2  10  13       24.60       17.15      3.33 o 
   3  10  13        1.57        1.69      2.63 o 
   4  10  13        4.64       -2.92      2.94 o 
   0  11  13       14.35       10.73      3.82 o 
   1  11  13        4.09        4.98      2.47 o 
   2  11  13       35.45       28.71      3.90 o 
   3  11  13        0.81        0.85      2.89 o 
   0  12  13        0.64        0.78      3.23 o 
   1  12  13        8.31       10.46      3.16 o 
   2  12  13       20.73       22.03      5.44 o 
   3  12  13       14.36       16.05      5.65 o 
   0  13  13        6.97       15.85      7.77 o 
   1  13  13       43.50       50.61      5.69 o 
   2  13  13        3.43        9.84      6.58 o 
   0   0  14      361.43      346.17     15.91 o 
   1   0  14       71.81       66.95      4.14 o 
   2   0  14       32.05       32.92      3.84 o 
   3   0  14      176.83      186.98      7.57 o 
   4   0  14        0.01        0.22      2.19 o 
   5   0  14       28.55       31.55      7.44 o 
   0   1  14        3.85        2.76      1.72 o 
   1   1  14       16.50       21.02      1.82 o 
   2   1  14      150.61      148.80      4.47 o 
   3   1  14       63.11       59.96      3.41 o 
   4   1  14       16.44       20.72      3.06 o 
   5   1  14       10.81        6.96      4.71 o 
   0   2  14      154.36      155.73      5.76 o 
   1   2  14       26.39       25.07      2.11 o 
   2   2  14      181.73      162.52      5.52 o 
   3   2  14       10.11        9.12      1.84 o 
   4   2  14       45.27       53.58      4.57 o 
   5   2  14        2.04        1.37      3.17 o 
   0   3  14       27.93       27.59      3.48 o 
   1   3  14       39.30       37.50      2.46 o 
   2   3  14       21.60       18.56      2.07 o 
   3   3  14       44.22       46.35      3.64 o 
   4   3  14        2.94        0.69      2.19 o 
   5   3  14        9.64        8.95      3.79 o 
   0   4  14      411.50      416.65     14.54 o 
   1   4  14        3.63        3.63      1.39 o 
   2   4  14       78.87       89.05      5.23 o 
   3   4  14       10.40       11.25      2.31 o 
   4   4  14       13.25        7.61      2.64 o 
   5   4  14        1.84        2.60      2.83 o 
   0   5  14      209.61      197.44     11.18 o 
   1   5  14       26.83       27.90      2.34 o 
   2   5  14      102.58      106.64      5.54 o 
   3   5  14       32.03       32.02      3.43 o 
   4   5  14        9.01        4.00      2.43 o 
   5   5  14        1.89        3.63      3.51 o 
   0   6  14        4.95        4.37      1.89 o 
   1   6  14       51.66       43.65      3.37 o 
   2   6  14      117.44      107.68      5.02 o 
   3   6  14       32.70       31.81      3.52 o 
   4   6  14       36.99       27.56      4.14 o 
   5   6  14        3.14        4.96      3.44 o 
   0   7  14       51.59       55.12      4.08 o 
   1   7  14       43.77       40.43      3.39 o 
   2   7  14        5.39        4.42      2.05 o 
   3   7  14       14.51       15.73      2.78 o 
   4   7  14       13.92       15.10      3.58 o 
   5   7  14        2.59        5.82      4.69 o 
   0   8  14        4.79        4.30      2.32 o 
   1   8  14        5.52        5.45      1.86 o 
   2   8  14       32.62       37.50      4.83 o 
   3   8  14        3.96        4.68      2.74 o 
   4   8  14        1.07       -0.15      2.81 o 
   0   9  14        0.06        2.39      2.26 o 
   1   9  14        2.12        3.49      1.86 o 
   2   9  14       17.36       13.96      2.69 o 
   3   9  14       10.10       12.64      3.41 o 
   4   9  14        4.55        0.45      3.00 o 
   0  10  14        0.00        1.41      2.45 o 
   1  10  14       86.39       86.56      4.89 o 
   2  10  14       10.09       10.43      5.55 o 
   3  10  14       10.98        8.90      3.26 o 
   0  11  14       38.00       43.90      5.87 o 
   1  11  14       13.39       19.66      3.84 o 
   2  11  14       16.74       15.10      3.91 o 
   3  11  14        2.10        2.83      3.11 o 
   0  12  14       25.69       35.16      5.67 o 
   1  12  14       24.30       24.08      3.79 o 
   2  12  14        0.81        3.33      3.39 o 
   0  13  14        0.62        1.74      6.14 o 
   1  13  14       24.63       44.65      5.72 o 
   1   0  15       76.17       75.06      4.54 o 
   2   0  15       93.50       97.89      6.87 o 
   3   0  15      124.83      131.06      7.05 o 
   4   0  15       14.06       13.37      3.23 o 
   5   0  15        0.84       -1.49      4.56 o 
   0   1  15       23.03       22.79      3.96 o 
   1   1  15       50.36       47.74      2.64 o 
   2   1  15      127.14      141.84      7.32 o 
   3   1  15       12.33       17.91      2.23 o 
   4   1  15        0.43        0.45      1.92 o 
   5   1  15        6.83       12.12      4.09 o 
   0   2  15       18.28       21.09      3.86 o 
   1   2  15       42.44       37.67      2.53 o 
   2   2  15       95.32       92.59      5.28 o 
   3   2  15       22.22       17.30      2.51 o 
   4   2  15        7.96       10.67      2.77 o 
   5   2  15       13.17       13.92      3.20 o 
   0   3  15       58.64       64.51      6.19 o 
   1   3  15       49.31       46.86      4.10 o 
   2   3  15       53.21       54.40      3.27 o 
   3   3  15       54.08       61.90      4.45 o 
   4   3  15        0.76        1.03      2.31 o 
   5   3  15       12.50       15.95      3.53 o 
   0   4  15      116.47      115.80      6.25 o 
   1   4  15       24.51       22.24      2.31 o 
   2   4  15       91.59       96.61      6.58 o 
   3   4  15       26.22       31.44      3.45 o 
   4   4  15        7.64       10.02      2.95 o 
   5   4  15       11.59       16.31      3.56 o 
   0   5  15        0.32        1.24      1.79 o 
   1   5  15      213.79      212.64      6.22 o 
   2   5  15      108.20      106.74      5.02 o 
   3   5  15        6.49        7.26      2.45 o 
   4   5  15       34.40       38.21      4.16 o 
   5   5  15        1.17        5.81      3.68 o 
   0   6  15       28.45       32.29      3.29 o 
   1   6  15       21.14       26.76      2.94 o 
   2   6  15        7.78        9.86      2.18 o 
   3   6  15      134.35      126.33      6.42 o 
   4   6  15       48.57       46.65      4.97 o 
   5   6  15       12.80       11.93      7.63 o 
   0   7  15        3.33        2.50      2.25 o 
   1   7  15       36.17       36.22      3.29 o 
   2   7  15       34.03       27.53      3.15 o 
   3   7  15       32.17       32.98      3.63 o 
   4   7  15       12.88       17.76      3.99 o 
   0   8  15        0.12        1.19      2.47 o 
   1   8  15        7.47        7.92      2.41 o 
   2   8  15        5.68        3.89      2.32 o 
   3   8  15       22.70       17.99      3.58 o 
   4   8  15        4.13       11.06      3.60 o 
   0   9  15        0.56       -0.56      2.32 o 
   1   9  15        2.18        2.73      2.21 o 
   2   9  15        0.70       -0.74      2.16 o 
   3   9  15        8.42        8.36      3.13 o 
   4   9  15        0.59        7.81      7.95 o 
   0  10  15        1.97        3.00      2.81 o 
   1  10  15       15.50       16.59      3.11 o 
   2  10  15       11.07        7.95      3.46 o 
   3  10  15        9.92        7.54      3.34 o 
   0  11  15        0.90        3.85      3.46 o 
   1  11  15        0.61        7.51      3.38 o 
   2  11  15        5.31        4.81      3.32 o 
   0  12  15       55.14       64.16      7.35 o 
   1  12  15       21.22       16.84      4.05 o 
   0   0  16        0.11       -0.81      2.67 o 
   1   0  16      151.07      168.12      7.56 o 
   2   0  16      179.47      177.06      7.23 o 
   3   0  16        0.62        1.58      2.21 o 
   4   0  16        9.18       10.53      3.44 o 
   5   0  16       41.69       29.34      7.65 o 
   0   1  16        0.38       -0.32      2.34 o 
   1   1  16      264.45      255.19      6.53 o 
   2   1  16        1.97        1.89      1.48 o 
   3   1  16        3.40        3.32      1.76 o 
   4   1  16        2.62        6.24      2.22 o 
   5   1  16       14.07       18.39      4.68 o 
   0   2  16      113.85      103.39      9.11 o 
   1   2  16       63.29       61.78      3.62 o 
   2   2  16       51.60       57.52      4.02 o 
   3   2  16        2.55        2.76      1.92 o 
   4   2  16       30.94       29.69      4.76 o 
   5   2  16        2.46        2.90      3.28 o 
   0   3  16        1.64        0.63      2.34 o 
   1   3  16       58.18       52.46      3.29 o 
   2   3  16        1.95        2.53      1.55 o 
   3   3  16       14.89       15.27      2.67 o 
   4   3  16       28.69       32.75      3.86 o 
   5   3  16       13.98       14.63      4.20 o 
   0   4  16        9.20        9.98      3.46 o 
   1   4  16        2.93        4.78      1.66 o 
   2   4  16      109.30      103.83      5.36 o 
   3   4  16        2.50        3.95      2.15 o 
   4   4  16        8.50        7.90      2.91 o 
   5   4  16        1.04        1.83      3.36 o 
   0   5  16       31.42       31.58      5.19 o 
   1   5  16        5.19        3.91      1.64 o 
   2   5  16        4.95        9.03      2.34 o 
   3   5  16        1.85        4.01      2.29 o 
   4   5  16        5.02       10.60      3.09 o 
   0   6  16       20.34       18.11      4.23 o 
   1   6  16        8.31        9.15      2.08 o 
   2   6  16       41.38       40.24      3.71 o 
   3   6  16       26.68       26.87      3.48 o 
   4   6  16        1.18        1.93      2.70 o 
   0   7  16        2.60        4.75      2.68 o 
   1   7  16       58.82       58.37      5.05 o 
   2   7  16       16.47       14.71      2.96 o 
   3   7  16       11.06        8.82      2.70 o 
   4   7  16       11.50       12.25      3.77 o 
   0   8  16       85.40       96.11      7.16 o 
   1   8  16       61.77       62.89      7.20 o 
   2   8  16       19.18       20.15      5.71 o 
   3   8  16        4.28        3.55      2.94 o 
   4   8  16        7.23        9.19      8.18 o 
   0   9  16        5.53        6.30      2.89 o 
   1   9  16        4.60        7.57      2.67 o 
   2   9  16        0.51        1.70      2.56 o 
   3   9  16        0.11        0.83      2.79 o 
   0  10  16        1.75        2.15      3.47 o 
   1  10  16        4.97        5.98      2.77 o 
   2  10  16        1.72        0.19      2.96 o 
   3  10  16        8.75        8.68      7.61 o 
   0  11  16       14.88       19.20      8.34 o 
   1  11  16       27.47       34.83      5.62 o 
   2  11  16        0.80        0.13      3.35 o 
   0  12  16        0.28        2.12      4.01 o 
   1   0  17      210.71      224.71     17.08 o 
   2   0  17        0.29       -0.82      1.98 o 
   3   0  17        6.63        9.75      2.89 o 
   4   0  17        3.60        6.37      4.00 o 
   5   0  17        0.01       -6.99      5.02 o 
   0   1  17       64.86       75.72      9.98 o 
   1   1  17       54.12       57.64      6.84 o 
   2   1  17      205.02      189.06      6.00 o 
   3   1  17       32.62       27.06      2.71 o 
   4   1  17        0.51        0.61      2.26 o 
   5   1  17        1.72        6.14      4.23 o 
   0   2  17       35.28       41.42      7.08 o 
   1   2  17        0.38        3.16      2.00 o 
   2   2  17       42.60       44.12      3.09 o 
   3   2  17        4.93        2.77      2.03 o 
   4   2  17        9.06       12.10      2.79 o 
   5   2  17        9.89       19.34      7.35 o 
   0   3  17       44.82       32.09      5.26 o 
   1   3  17       41.98       45.80      3.64 o 
   2   3  17        1.12        2.11      1.76 o 
   3   3  17       12.19        9.33      2.63 o 
   4   3  17       10.94        8.70      3.38 o 
   0   4  17        4.91        8.99      3.47 o 
   1   4  17       45.58       42.91      3.55 o 
   2   4  17        0.96        2.45      2.09 o 
   3   4  17       28.73       24.04      3.17 o 
   4   4  17        4.68       10.57      3.76 o 
   0   5  17       76.22       74.56      7.64 o 
   1   5  17       13.46       15.21      2.54 o 
   2   5  17        4.22        6.69      2.35 o 
   3   5  17       61.18       58.42      4.79 o 
   4   5  17        6.37        3.02      2.74 o 
   0   6  17       35.21       30.76     11.41 o 
   1   6  17       23.92       24.84      3.11 o 
   2   6  17       14.36       15.28      2.85 o 
   3   6  17       20.59       18.23      3.24 o 
   4   6  17        5.97        4.59      3.10 o 
   0   7  17        0.35       -0.03      3.65 o 
   1   7  17       19.88       23.70      3.06 o 
   2   7  17       19.30       18.29      3.45 o 
   3   7  17       11.83       10.24      3.18 o 
   4   7  17       10.88       10.05      5.52 o 
   0   8  17        5.82       -1.06      4.49 o 
   1   8  17       20.09       19.98      3.59 o 
   2   8  17        8.87        9.50      2.89 o 
   3   8  17        0.67        2.39      3.38 o 
   0   9  17       22.93       23.65      6.96 o 
   1   9  17        2.11        4.64      2.58 o 
   2   9  17       12.58       16.22      3.38 o 
   3   9  17        2.88        3.07      7.04 o 
   0  10  17        0.02        1.23      4.77 o 
   1  10  17       12.52       11.94      3.14 o 
   2  10  17        3.99        8.64      3.62 o 
   0  11  17       43.46       40.58      8.77 o 
   1  11  17        6.23        4.64      3.44 o 
   0   0  18      159.80      184.44     16.46 o 
   1   0  18        1.51        4.15      2.87 o 
   2   0  18      149.27      143.80      9.01 o 
   3   0  18       18.65       22.67      3.73 o 
   4   0  18        2.51        6.08      4.30 o 
   0   1  18       12.18       19.68      4.49 o 
   1   1  18       76.27       78.56      5.58 o 
   2   1  18       50.48       47.14      3.94 o 
   3   1  18        4.51        3.62      1.94 o 
   4   1  18        0.91        5.80      2.65 o 
   0   2  18       48.11       51.48      6.47 o 
   1   2  18        9.08       11.27      2.95 o 
   2   2  18       26.19       27.33      2.98 o 
   3   2  18        0.52        1.28      2.05 o 
   4   2  18        7.41        6.12      2.61 o 
   0   3  18        1.29        0.24      2.84 o 
   1   3  18       57.50       60.24      5.01 o 
   2   3  18       35.60       30.37      3.47 o 
   3   3  18       17.46       17.94      2.82 o 
   4   3  18        2.80        3.96      2.64 o 
   0   4  18        4.03        1.69      3.10 o 
   1   4  18        7.69        5.83      2.45 o 
   2   4  18        8.19        7.38      2.41 o 
   3   4  18       31.39       27.65      3.44 o 
   4   4  18       19.52       22.99      4.33 o 
   0   5  18        0.05        1.92      3.24 o 
   1   5  18       10.13       12.89      3.34 o 
   2   5  18       44.70       42.68      5.54 o 
   3   5  18        1.39        3.86      2.60 o 
   4   5  18       14.06       17.51      3.70 o 
   0   6  18        1.98        1.60      3.33 o 
   1   6  18       25.20       31.49      4.18 o 
   2   6  18       13.47        8.35      2.79 o 
   3   6  18       44.41       48.79      5.02 o 
   0   7  18       14.35       17.28      6.34 o 
   1   7  18       14.67       14.51      3.76 o 
   2   7  18        4.06        0.77      2.54 o 
   3   7  18        2.88       -2.83      2.58 o 
   0   8  18        0.04        0.57      4.51 o 
   1   8  18        8.93       10.25      3.38 o 
   2   8  18       15.11       19.35      3.47 o 
   3   8  18        6.17        8.26      5.24 o 
   0   9  18       63.79       58.75     10.36 o 
   1   9  18       27.69       23.22      3.64 o 
   2   9  18        0.01       -2.49      2.65 o 
   0  10  18       39.91       63.21     10.39 o 
   1  10  18        1.84        6.51      2.95 o 
   1   0  19       11.91       12.01      4.27 o 
   2   0  19       87.48       89.52     12.91 o 
   3   0  19       11.01       12.26      3.24 o 
   4   0  19        6.87        5.93      4.44 o 
   0   1  19       37.34       41.12      7.49 o 
   1   1  19       99.68      108.21      6.72 o 
   2   1  19       10.90       15.83      3.26 o 
   3   1  19        7.94        7.63      2.68 o 
   4   1  19       15.16       15.92      3.67 o 
   0   2  19        4.05        0.66      2.96 o 
   1   2  19       70.12       66.75      5.42 o 
   2   2  19        4.62        6.66      2.67 o 
   3   2  19       21.77       23.63      3.29 o 
   4   2  19        1.57        2.26      2.63 o 
   0   3  19       53.07       48.56     14.81 o 
   1   3  19        0.26        2.97      2.23 o 
   2   3  19        6.20        5.50      2.65 o 
   3   3  19       18.48       17.69      3.04 o 
   4   3  19        1.61        2.34      2.84 o 
   0   4  19        2.87        0.40      2.86 o 
   1   4  19        2.64        3.96      2.42 o 
   2   4  19       10.16       15.47      3.40 o 
   3   4  19       12.60        8.74      2.92 o 
   0   5  19        3.22        2.86      3.53 o 
   1   5  19        4.68        6.05      3.07 o 
   2   5  19        0.14        1.72      2.70 o 
   3   5  19        3.55        3.05      2.77 o 
   0   6  19       12.22        8.28      5.55 o 
   1   6  19        4.57        6.34      4.07 o 
   2   6  19       23.82       21.98      3.38 o 
   3   6  19        3.53        4.23      3.59 o 
   0   7  19       26.48       28.62      7.66 o 
   1   7  19        7.75        7.06      3.54 o 
   2   7  19        1.17        1.51      2.60 o 
   0   8  19       18.49        4.83      5.35 o 
   1   8  19        6.67        9.24      4.53 o 
   2   8  19        5.22        6.02      3.21 o 
   0   9  19        0.01        0.93      5.38 o 
   1   9  19       12.51       14.30      4.92 o 
   0   0  20        3.57        4.97      5.69 o 
   1   0  20       25.46       20.28      5.17 o 
   2   0  20       11.96        8.27      5.10 o 
   3   0  20        7.21        9.87      3.63 o 
   0   1  20       74.80       74.25     11.12 o 
   1   1  20       53.55       47.82      4.84 o 
   2   1  20       11.23       16.81      3.45 o 
   3   1  20        5.74        5.78      3.09 o 
   0   2  20        2.49        1.14      3.23 o 
   1   2  20       31.30       30.38      4.73 o 
   2   2  20        3.23        6.26      2.85 o 
   3   2  20        6.82       10.99      3.41 o 
   0   3  20       23.95       25.10      5.70 o 
   1   3  20       15.55       11.84      3.21 o 
   2   3  20       68.19       57.98      6.37 o 
   3   3  20       24.41       30.92      4.09 o 
   0   4  20        1.65       -0.86      7.16 o 
   1   4  20       15.40       13.94      3.93 o 
   2   4  20        3.48        4.70      3.42 o 
   3   4  20        9.03       11.44      3.28 o 
   0   5  20        2.61       -1.28      3.54 o 
   1   5  20        4.22        1.77      4.12 o 
   2   5  20       10.45       13.06      4.02 o 
   3   5  20        7.62        7.31      3.32 o 
   0   6  20       35.06       37.31      8.49 o 
   1   6  20        3.15        2.86      3.60 o 
   2   6  20        5.45        6.17      4.50 o 
   0   7  20        0.59        3.74      5.66 o 
   1   7  20        1.47       -0.32      3.67 o 
   2   7  20        2.39        1.71      3.95 o 
   0   8  20        5.59        6.02      6.00 o 
   1   8  20        2.12       -0.98      5.72 o 
   1   0  21       13.44       20.45      5.43 o 
   2   0  21        5.98        6.20      4.13 o 
   3   0  21        0.48       -0.08      4.57 o 
   0   1  21       14.97       18.94      5.52 o 
   1   1  21        0.95        2.17      2.69 o 
   2   1  21        2.67        2.85      2.74 o 
   3   1  21        2.60       10.44      6.23 o 
   0   2  21       24.02       30.24      6.03 o 
   1   2  21        3.28        5.03      2.97 o 
   2   2  21       12.69       15.24      4.29 o 
   3   2  21        1.08        4.80      5.36 o 
   0   3  21        1.20        2.81      3.83 o 
   1   3  21       36.50       34.19      4.55 o 
   2   3  21        6.03        2.33      3.26 o 
   0   4  21        0.00        0.02      3.93 o 
   1   4  21        1.11       -1.09      2.89 o 
   2   4  21        5.73        3.53      3.58 o 
   0   5  21        0.08       -1.08      3.47 o 
   1   5  21       21.75       20.10      4.65 o 
   2   5  21       12.07       11.21      4.16 o 
   0   6  21        2.46        7.57      6.21 o 
   1   6  21        2.81        3.09      3.34 o 
   0   0  22       39.66       38.45     10.56 o 
   1   0  22        3.34       -0.51      4.36 o 
   2   0  22        1.39       -0.91      4.08 o 
   0   1  22       19.35       27.43      6.38 o 
   1   1  22        2.23        2.64      3.18 o 
   2   1  22       14.65       13.24      3.81 o 
   0   2  22        2.76        3.70      4.20 o 
   1   2  22       30.87       36.31      4.95 o 
   2   2  22       11.29        8.23      7.73 o 
   0   3  22       60.28       66.41      8.67 o 
   1   3  22        8.70        6.91      4.64 o 
   2   3  22        0.08        6.65      5.42 o 
   0   4  22        4.55       12.61      5.08 o 
   1   4  22       10.36        6.24      3.90 o 
   1   0  23        0.11        1.60      6.13 o 
   0   1  23        2.69        4.51      4.66 o 
   1   1  23        8.68        4.17      4.42 o 
   0   2  23        0.01        2.11      6.35 o 
                                                 
